# Supplementary material for: Light curves and colours of the ejecta from Dimorphos after the DART impact
Source: Nature. 2023 Mar 1;616(7957):461–4. doi: 10.1038/s41586-023-05852-9 (PMC10115630; doi:10.1038/s41586-023-05852-9)
Supplement: Supplementary file 1 — Source Data Fig. 2 [file 41586_2023_5852_MOESM1_ESM.csv]

Time	Apparent mag	Mag error	Observer location	Observer initials
2022.73776036525	14.031030821649400	0.160347398984371	Saint Paul, Réunion	M. L.
2022.73776039696	13.695913307336000	0.15096859548509500	Saint Paul, Réunion	M. L.
2022.7377606189	13.980634717450700	0.19798047731462300	Saint Paul, Réunion	M. L.
2022.7377606506	14.07880007296870	0.17012971292539600	Saint Paul, Réunion	M. L.
2022.73776077743	13.533365726194900	0.133658456482623	Saint Paul, Réunion	M. L.
2022.73776087279	13.69036364284030	0.15982932476073900	Saint Paul, Réunion	M. L.
2022.73776090449	13.645116169537400	0.1564598738760590	Saint Paul, Réunion	M. L.
2022.73776106302	13.679757824008400	0.1424885231878780	Saint Paul, Réunion	M. L.
2022.73776109473	13.945108629077700	0.18356447814931200	Saint Paul, Réunion	M. L.
2022.73776141178	14.06159761727960	0.19904819683881900	Saint Paul, Réunion	M. L.
2022.73776144349	14.06159761727960	0.19904819683881900	Saint Paul, Réunion	M. L.
2022.7377614752	13.750370001181200	0.15233873209481400	Saint Paul, Réunion	M. L.
2022.73776157031	14.084336381351500	0.19747530851262300	Saint Paul, Réunion	M. L.
2022.73776172884	13.79551890199580	0.14419355876949000	Saint Paul, Réunion	M. L.
2022.73776188737	14.17072659255110	0.19976304600965400	Saint Paul, Réunion	M. L.
2022.73776191908	14.034800653647000	0.18615407355009700	Saint Paul, Réunion	M. L.
2022.73776207761	13.794269264494400	0.14095990420907400	Saint Paul, Réunion	M. L.
2022.73776214102	13.660606058480200	0.14094640753211200	Saint Paul, Réunion	M. L.
2022.73776226784	13.890920149895600	0.16264366807616	Saint Paul, Réunion	M. L.
2022.7377626166	14.137496495967900	0.18220730332887100	Saint Paul, Réunion	M. L.
2022.73776271172	14.136669611323700	0.18783931921141800	Saint Paul, Réunion	M. L.
2022.73776280708	13.808941462775200	0.17845561788358800	Saint Paul, Réunion	M. L.
2022.73776287049	14.06189950351300	0.19250045484669900	Saint Paul, Réunion	M. L.
2022.7377629339	14.031287527543	0.18685070772035700	Saint Paul, Réunion	M. L.
2022.73776296561	14.031287527543	0.18685070772035700	Saint Paul, Réunion	M. L.
2022.73776312414	14.080150953285500	0.17565763110876600	Saint Paul, Réunion	M. L.
2022.73776315584	13.6744926503281	0.15586447283963800	Saint Paul, Réunion	M. L.
2022.73776318755	13.726726383499900	0.15526995022970500	Saint Paul, Réunion	M. L.
2022.73776331437	13.981689834174200	0.1965798751052460	Saint Paul, Réunion	M. L.
2022.73776334608	14.027006956037300	0.1849056332863450	Saint Paul, Réunion	M. L.
2022.73776344119	14.07381049989290	0.16979833378179000	Saint Paul, Réunion	M. L.
2022.7377634729	14.07381049989290	0.16979833378179000	Saint Paul, Réunion	M. L.
2022.73776366314	14.06930593897820	0.1821509210275260	Saint Paul, Réunion	M. L.
2022.73776369484	14.06930593897820	0.1821509210275260	Saint Paul, Réunion	M. L.
2022.73776382166	13.977960716390300	0.15616996116249000	Saint Paul, Réunion	M. L.
2022.73776394849	14.032500518396600	0.17422239451060900	Saint Paul, Réunion	M. L.
2022.73776413872	13.837532819996300	0.16444929232882500	Saint Paul, Réunion	M. L.
2022.73776416023	13.931408581630700	0.17643569922899900	Saint Paul, Réunion	M. L.
2022.73776417043	13.902812170796700	0.18738117519948900	Saint Paul, Réunion	M. L.
2022.73776420213	14.07414019167660	0.17080346357863900	Saint Paul, Réunion	M. L.
2022.73776439237	13.953117592450700	0.15555384485991500	Saint Paul, Réunion	M. L.
2022.73776442407	13.696787365575900	0.14079381720010800	Saint Paul, Réunion	M. L.
2022.73776445578	13.696787365575900	0.14079381720010800	Saint Paul, Réunion	M. L.
2022.73776448749	13.984557868577600	0.15792549487709800	Saint Paul, Réunion	M. L.
2022.73776451919	14.019072592012800	0.17213757737139900	Saint Paul, Réunion	M. L.
2022.73776460411	13.842613091388500	0.182463193906068	Saint Paul, Réunion	M. L.
2022.73776463581	13.842613091388500	0.182463193906068	Saint Paul, Réunion	M. L.
2022.73776467796	13.871421457757500	0.17340765398909900	Saint Paul, Réunion	M. L.
2022.73776470967	14.096447626864500	0.1892238970982800	Saint Paul, Réunion	M. L.
2022.73776485775	13.766008211764500	0.1805909318108080	Saint Paul, Réunion	M. L.
2022.73776496331	13.846565053265000	0.1891133350867860	Saint Paul, Réunion	M. L.
2022.73776498458	14.012343258029700	0.18298832674774700	Saint Paul, Réunion	M. L.
2022.73776501628	13.59559272702830	0.15474717776657000	Saint Paul, Réunion	M. L.
2022.73776502672	13.609623393012700	0.15376144430137600	Saint Paul, Réunion	M. L.
2022.73776509014	13.664031804674100	0.1420384651390870	Saint Paul, Réunion	M. L.
2022.73776512184	14.075415966887100	0.18515628395113400	Saint Paul, Réunion	M. L.
2022.73776520676	13.702533224329500	0.1486600908640340	Saint Paul, Réunion	M. L.
2022.73776521696	14.091441132946400	0.19312238455482400	Saint Paul, Réunion	M. L.
2022.73776523846	14.04710664455470	0.19528870058139600	Saint Paul, Réunion	M. L.
2022.73776528037	14.018782613369000	0.1823854800640870	Saint Paul, Réunion	M. L.
2022.73776534378	13.926264046745100	0.1846891827804400	Saint Paul, Réunion	M. L.
2022.73776558723	14.062423615180600	0.196504327177729	Saint Paul, Réunion	M. L.
2022.73776561893	14.12649326977420	0.18979818020271000	Saint Paul, Réunion	M. L.
2022.73776565064	14.12649326977420	0.18979818020271000	Saint Paul, Réunion	M. L.
2022.73776580917	13.978534534102200	0.18078366269976000	Saint Paul, Réunion	M. L.
2022.73776584087	13.978534534102200	0.18078366269976000	Saint Paul, Réunion	M. L.
2022.73776590428	14.019399947187700	0.18399530416931700	Saint Paul, Réunion	M. L.
2022.7377659994	13.985280855232800	0.19151529226135100	Saint Paul, Réunion	M. L.
2022.73776603111	13.985280855232800	0.19151529226135100	Saint Paul, Réunion	M. L.
2022.73776615793	13.999446666875800	0.17337947598899800	Saint Paul, Réunion	M. L.
2022.73776628475	14.115975350324100	0.19538868402389000	Saint Paul, Réunion	M. L.
2022.73776631646	14.115975350324100	0.19538868402389000	Saint Paul, Réunion	M. L.
2022.73776647499	13.831038317219000	0.15653751471933900	Saint Paul, Réunion	M. L.
2022.73776650669	13.831038317219000	0.15653751471933900	Saint Paul, Réunion	M. L.
2022.73776657011	13.525674111408400	0.14103310112936800	Saint Paul, Réunion	M. L.
2022.73776685546	13.763148422696200	0.14761997666837800	Saint Paul, Réunion	M. L.
2022.73776688716	13.763148422696200	0.14761997666837800	Saint Paul, Réunion	M. L.
2022.73776701399	13.92377307054530	0.15581213302340400	Saint Paul, Réunion	M. L.
2022.73776710935	13.817072670291700	0.1659333914104350	Saint Paul, Réunion	M. L.
2022.73776714105	13.416489079648500	0.14310506332821600	Saint Paul, Réunion	M. L.
2022.73776720446	13.585260378304800	0.13054372162450100	Saint Paul, Réunion	M. L.
2022.73776723617	13.01012488530500	0.11123076289052300	Saint Paul, Réunion	M. L.
2022.73776726787	13.01012488530500	0.11123076289052300	Saint Paul, Réunion	M. L.
2022.73776729958	13.120626818197600	0.11716428451727400	Saint Paul, Réunion	M. L.
2022.73776733129	13.389580774834100	0.10541499630171300	Saint Paul, Réunion	M. L.
2022.73776736299	12.880757991522000	0.09512657288640860	Saint Paul, Réunion	M. L.
2022.7377673947	12.880757991522000	0.09512657288640860	Saint Paul, Réunion	M. L.
2022.7377674264	13.074475555468900	0.09776729085165910	Saint Paul, Réunion	M. L.
2022.73776748981	12.809057418365200	0.10822728235959100	Saint Paul, Réunion	M. L.
2022.73776752152	12.639023293394300	0.10180352054726100	Saint Paul, Réunion	M. L.
2022.73776755323	12.642537273890900	0.09970797723275210	Saint Paul, Réunion	M. L.
2022.73776758493	12.827170099763000	0.09175077233126780	Saint Paul, Réunion	M. L.
2022.73776761664	12.847833174686100	0.09200378872293320	Saint Paul, Réunion	M. L.
2022.73776764834	12.810356284248800	0.10246801725315500	Saint Paul, Réunion	M. L.
2022.73776768005	12.802016573431700	0.08272156783933980	Saint Paul, Réunion	M. L.
2022.73776771176	12.492503957428000	0.08857745441438330	Saint Paul, Réunion	M. L.
2022.73776774346	12.492503957428000	0.08857745441438330	Saint Paul, Réunion	M. L.
2022.73776777517	12.362321140905500	0.07748738419676910	Saint Paul, Réunion	M. L.
2022.73776780687	12.45414697860980	0.09799116890276110	Saint Paul, Réunion	M. L.
2022.73776783858	12.409667299942400	0.08957463994678020	Saint Paul, Réunion	M. L.
2022.73776787028	12.458911100038500	0.08896219831619200	Saint Paul, Réunion	M. L.
2022.73776790199	12.663883598232100	0.09548962946138450	Saint Paul, Réunion	M. L.
2022.7377679337	12.663883598232100	0.09548962946138450	Saint Paul, Réunion	M. L.
2022.7377679654	12.570795642095600	0.08665184148153550	Saint Paul, Réunion	M. L.
2022.73776802881	12.203173379517500	0.09280419420729330	Saint Paul, Réunion	M. L.
2022.73776806052	12.349785247651100	0.09297800194180900	Saint Paul, Réunion	M. L.
2022.73776809222	12.349785247651100	0.09297800194180900	Saint Paul, Réunion	M. L.
2022.73776812393	12.35916845076610	0.092857760088388	Saint Paul, Réunion	M. L.
2022.73776815564	12.30316121008160	0.08066122710759770	Saint Paul, Réunion	M. L.
2022.73776818734	12.377637485520200	0.07591283812190470	Saint Paul, Réunion	M. L.
2022.73776821905	12.377637485520200	0.07591283812190470	Saint Paul, Réunion	M. L.
2022.73776825075	12.305502181306100	0.09401232020479770	Saint Paul, Réunion	M. L.
2022.73776828246	12.565058679900500	0.08419539929486540	Saint Paul, Réunion	M. L.
2022.73776831416	12.176806507296800	0.10385872457594600	Saint Paul, Réunion	M. L.
2022.73776834587	12.227440356313300	0.10102222372794800	Saint Paul, Réunion	M. L.
2022.73776837758	12.43202302408270	0.10157954511764800	Saint Paul, Réunion	M. L.
2022.73776840928	12.43202302408270	0.10157954511764800	Saint Paul, Réunion	M. L.
2022.73776844099	12.148529064059000	0.07694381737162210	Saint Paul, Réunion	M. L.
2022.73776847269	12.371733835949500	0.08564257037708380	Saint Paul, Réunion	M. L.
2022.7377685044	12.309286226939300	0.0743889160148372	Saint Paul, Réunion	M. L.
2022.73776853611	12.513152763867900	0.08525140241331580	Saint Paul, Réunion	M. L.
2022.73776856781	12.387463165566200	0.0819399584858216	Saint Paul, Réunion	M. L.
2022.73776863122	12.160672111058900	0.09289987789762760	Saint Paul, Réunion	M. L.
2022.73776866293	12.160672111058900	0.09289987789762760	Saint Paul, Réunion	M. L.
2022.73776869463	12.54411854636710	0.08080448130530400	Saint Paul, Réunion	M. L.
2022.73776872634	12.291105406999000	0.0839458149482987	Saint Paul, Réunion	M. L.
2022.73776875805	12.192486720734800	0.08615951023693780	Saint Paul, Réunion	M. L.
2022.73776878975	12.284390682937300	0.07402939995426310	Saint Paul, Réunion	M. L.
2022.73776888487	12.351281233285700	0.0802677727103232	Saint Paul, Réunion	M. L.
2022.73776891657	12.13981362840880	0.07378216608482580	Saint Paul, Réunion	M. L.
2022.73776894852	12.109834737551200	0.09410878001371610	Saint Paul, Réunion	M. L.
2022.73776898023	12.223733740026500	0.075850453381922	Saint Paul, Réunion	M. L.
2022.73776901193	12.217558117468900	0.07965758742631910	Saint Paul, Réunion	M. L.
2022.73776904364	12.171919968773800	0.07785880021275210	Saint Paul, Réunion	M. L.
2022.73776907534	12.171919968773800	0.07784398520096440	Saint Paul, Réunion	M. L.
2022.73776910705	12.436658605039100	0.09212371452579060	Saint Paul, Réunion	M. L.
2022.73776913876	12.459175445595200	0.07598835257092000	Saint Paul, Réunion	M. L.
2022.73776917046	12.041190855695800	0.08402693082336930	Saint Paul, Réunion	M. L.
2022.73776920217	12.198086340796700	0.07847672723506830	Saint Paul, Réunion	M. L.
2022.73776923387	12.232580625121500	0.08674304629433970	Saint Paul, Réunion	M. L.
2022.73776926558	12.424217340519700	0.07704120688873050	Saint Paul, Réunion	M. L.
2022.7377693607	12.328402791885500	0.08666240200265870	Saint Paul, Réunion	M. L.
2022.73776942411	12.021335266367700	0.09669101268430450	Saint Paul, Réunion	M. L.
2022.73776945581	12.331182482928600	0.08712786539278750	Saint Paul, Réunion	M. L.
2022.73776948752	12.200579396614400	0.08366654838130080	Saint Paul, Réunion	M. L.
2022.73776951923	12.200579396614400	0.08366654838130080	Saint Paul, Réunion	M. L.
2022.73776955093	12.209158528813100	0.08842133644661780	Saint Paul, Réunion	M. L.
2022.73776958264	12.160437577840900	0.08340206733273970	Saint Paul, Réunion	M. L.
2022.73776964605	12.462879618965600	0.07468997653370760	Saint Paul, Réunion	M. L.
2022.73776967775	12.250920151143800	0.07455137090019940	Saint Paul, Réunion	M. L.
2022.73776970946	12.250920151143800	0.07455137090019940	Saint Paul, Réunion	M. L.
2022.73776974117	12.369685931159100	0.0818418198437845	Saint Paul, Réunion	M. L.
2022.73776977287	12.563444037665100	0.08410095346556140	Saint Paul, Réunion	M. L.
2022.73776980458	12.256842230066900	0.08927009717741400	Saint Paul, Réunion	M. L.
2022.73776983628	12.256842230066900	0.08927009717741400	Saint Paul, Réunion	M. L.
2022.73776986799	12.41092096920070	0.07693165524276520	Saint Paul, Réunion	M. L.
2022.73776989969	12.078130545141100	0.08423084853937920	Saint Paul, Réunion	M. L.
2022.7377699314	12.190770782581700	0.08735075860015420	Saint Paul, Réunion	M. L.
2022.73776996311	12.235911900939800	0.08890446365777200	Saint Paul, Réunion	M. L.
2022.73776999481	12.220918169063500	0.08554341617486850	Saint Paul, Réunion	M. L.
2022.73777002652	12.220918169063500	0.08554341617486850	Saint Paul, Réunion	M. L.
2022.73777005822	12.38512272915420	0.07722584059309110	Saint Paul, Réunion	M. L.
2022.73777008993	12.239178026415000	0.0895830735713567	Saint Paul, Réunion	M. L.
2022.73777012164	12.128844442329900	0.09094813183882240	Saint Paul, Réunion	M. L.
2022.73777015334	12.19472481933730	0.08209819038774040	Saint Paul, Réunion	M. L.
2022.73777018505	12.622480776720600	0.08486709458756450	Saint Paul, Réunion	M. L.
2022.73777021675	12.622480776720600	0.08486709458756450	Saint Paul, Réunion	M. L.
2022.73777024846	12.275338557453900	0.08358284707419580	Saint Paul, Réunion	M. L.
2022.73777028016	12.333775629467200	0.08203834178916080	Saint Paul, Réunion	M. L.
2022.73777031187	12.261999277488300	0.0920607797253441	Saint Paul, Réunion	M. L.
2022.73777037528	12.168893633473800	0.08506682267438400	Saint Paul, Réunion	M. L.
2022.73777040699	12.168893633473800	0.08506682267438400	Saint Paul, Réunion	M. L.
2022.7377704704	12.166405250957800	0.08489523482375230	Saint Paul, Réunion	M. L.
2022.7377705021	12.406738509795300	0.08695554344378450	Saint Paul, Réunion	M. L.
2022.73777053381	12.28416916721610	0.08849150851026200	Saint Paul, Réunion	M. L.
2022.73777056552	12.234601896081100	0.0821683037586936	Saint Paul, Réunion	M. L.
2022.73777059722	12.234601896081100	0.0821683037586936	Saint Paul, Réunion	M. L.
2022.73777066063	12.248718790667600	0.0789397994910244	Saint Paul, Réunion	M. L.
2022.73777069234	12.067709590614100	0.12076821515644000	Saint Paul, Réunion	M. L.
2022.73777072404	12.309125239656700	0.09730896091898550	Saint Paul, Réunion	M. L.
2022.73777075575	12.152401578201600	0.08902708434340030	Saint Paul, Réunion	M. L.
2022.73777078746	12.152401578201600	0.08902708434340030	Saint Paul, Réunion	M. L.
2022.73777081916	12.098545212873400	0.07885378405435060	Saint Paul, Réunion	M. L.
2022.73777085111	12.191967492239000	0.08822234846497390	Saint Paul, Réunion	M. L.
2022.73777088281	12.79214644450620	0.0957656899135469	Saint Paul, Réunion	M. L.
2022.73777091452	12.342862871827900	0.07975478944028010	Saint Paul, Réunion	M. L.
2022.73777094623	12.370828387010500	0.07542286341430290	Saint Paul, Réunion	M. L.
2022.73777097793	12.370828387010500	0.07542286341430290	Saint Paul, Réunion	M. L.
2022.73777107305	12.313581033782900	0.08229274185267800	Saint Paul, Réunion	M. L.
2022.73777113646	12.231731725165300	0.09398190988919160	Saint Paul, Réunion	M. L.
2022.73777116817	12.29315776431440	0.0819251998348457	Saint Paul, Réunion	M. L.
2022.73777119987	12.324884397851400	0.08345298085026970	Saint Paul, Réunion	M. L.
2022.73777123158	12.175392665407600	0.08955352119141080	Saint Paul, Réunion	M. L.
2022.73777126328	12.168404403945900	0.07416388545533740	Saint Paul, Réunion	M. L.
2022.7377713267	12.227507584333400	0.081764880698743	Saint Paul, Réunion	M. L.
2022.7377713584	12.227507584333400	0.081764880698743	Saint Paul, Réunion	M. L.
2022.73777139011	12.323687442325800	0.07488589121963530	Saint Paul, Réunion	M. L.
2022.73777142181	12.217697673240400	0.08775672165757470	Saint Paul, Réunion	M. L.
2022.73777145352	12.389466081574800	0.07420217391006460	Saint Paul, Réunion	M. L.
2022.73777148522	12.035836153680300	0.0825351751576211	Saint Paul, Réunion	M. L.
2022.73777151693	12.304872791826500	0.08314653015489090	Saint Paul, Réunion	M. L.
2022.73777154864	12.304872791826500	0.08314653015489090	Saint Paul, Réunion	M. L.
2022.73777158034	12.342581558890700	0.07789395299907160	Saint Paul, Réunion	M. L.
2022.73777161205	12.249714078199300	0.07335562013342240	Saint Paul, Réunion	M. L.
2022.73777164375	12.15122170812670	0.08310180461556500	Saint Paul, Réunion	M. L.
2022.73777167546	12.154295524635000	0.0817774398058957	Saint Paul, Réunion	M. L.
2022.73777170716	12.334940545895300	0.07510502277474070	Saint Paul, Réunion	M. L.
2022.73777173887	12.342829761395100	0.07926305260362590	Saint Paul, Réunion	M. L.
2022.73777177058	12.342829761395100	0.07926305260362590	Saint Paul, Réunion	M. L.
2022.73777180228	12.331832981160600	0.08058030140229190	Saint Paul, Réunion	M. L.
2022.73777183399	12.462878694055500	0.08079452741820000	Saint Paul, Réunion	M. L.
2022.73777186569	12.150228078008300	0.07811288413256340	Saint Paul, Réunion	M. L.
2022.7377718974	12.154258661582100	0.08771320520332520	Saint Paul, Réunion	M. L.
2022.73777192911	12.238167570951000	0.08427340589840640	Saint Paul, Réunion	M. L.
2022.73777196081	12.238167570951000	0.08427340589840640	Saint Paul, Réunion	M. L.
2022.73777199252	12.28514700374900	0.07079903101909490	Saint Paul, Réunion	M. L.
2022.73777202422	12.10490776142860	0.08118195179228600	Saint Paul, Réunion	M. L.
2022.73777205593	12.356142097950400	0.07818481123214610	Saint Paul, Réunion	M. L.
2022.73777208763	12.255282053869800	0.07853355088437490	Saint Paul, Réunion	M. L.
2022.73777218275	12.321194717483500	0.07794562718353660	Saint Paul, Réunion	M. L.
2022.73777221446	12.202960599483800	0.07629951576462010	Saint Paul, Réunion	M. L.
2022.73777224616	12.169594458446400	0.07855290823212670	Saint Paul, Réunion	M. L.
2022.73777227787	12.100448771025600	0.0983065964762812	Saint Paul, Réunion	M. L.
2022.73777237299	12.446212873563000	0.0714452203199069	Saint Paul, Réunion	M. L.
2022.73777240469	12.241318229489700	0.084756205166293	Saint Paul, Réunion	M. L.
2022.7377724681	12.202226986008000	0.08335587349579180	Saint Paul, Réunion	M. L.
2022.73777249981	12.410753870372300	0.08402794261983060	Saint Paul, Réunion	M. L.
2022.73777253151	12.410753870372300	0.08402794261983060	Saint Paul, Réunion	M. L.
2022.73777256322	12.176180730348000	0.08318374215179710	Saint Paul, Réunion	M. L.
2022.73777259493	12.07664477249000	0.09292513691857280	Saint Paul, Réunion	M. L.
2022.73777262663	12.188431613633400	0.08609481168172370	Saint Paul, Réunion	M. L.
2022.73777265834	12.188431613633400	0.08609481168172370	Saint Paul, Réunion	M. L.
2022.73777269004	12.183359589399900	0.08996640215292650	Saint Paul, Réunion	M. L.
2022.73777272175	12.208983932258100	0.0869769865459847	Saint Paul, Réunion	M. L.
2022.7377727537	12.254101966134100	0.08706470603086080	Saint Paul, Réunion	M. L.
2022.73777281711	12.253494709514700	0.09681892917095890	Saint Paul, Réunion	M. L.
2022.73777284881	12.253494709514700	0.09681892917095890	Saint Paul, Réunion	M. L.
2022.73777288052	12.2547223770805	0.09130588417968910	Saint Paul, Réunion	M. L.
2022.73777291223	12.447224069361600	0.08081912351689500	Saint Paul, Réunion	M. L.
2022.73777294393	12.387980645578200	0.0921888056580914	Saint Paul, Réunion	M. L.
2022.73777297564	12.2897878286988	0.08081454425905830	Saint Paul, Réunion	M. L.
2022.73777300734	12.174433913001400	0.08497501928792120	Saint Paul, Réunion	M. L.
2022.73777303905	12.467083670659200	0.08461157586976610	Saint Paul, Réunion	M. L.
2022.73777307075	12.146879862537700	0.07422830792939070	Saint Paul, Réunion	M. L.
2022.73777310246	12.530808085964800	0.08168551382945560	Saint Paul, Réunion	M. L.
2022.73777313417	12.530808085964800	0.08168551382945560	Saint Paul, Réunion	M. L.
2022.73777316587	12.357449924477100	0.08480824325849630	Saint Paul, Réunion	M. L.
2022.73777319758	12.249635787915200	0.0787827573011332	Saint Paul, Réunion	M. L.
2022.73777322928	12.373793437634500	0.07918462811859310	Saint Paul, Réunion	M. L.
2022.73777326099	12.317556813249400	0.08528867907598720	Saint Paul, Réunion	M. L.
2022.73777329269	12.237422631959300	0.09156849966122070	Saint Paul, Réunion	M. L.
2022.7377733244	12.237422631959300	0.09156849966122070	Saint Paul, Réunion	M. L.
2022.73777335611	12.139157289444200	0.08167243667750700	Saint Paul, Réunion	M. L.
2022.73777338781	12.05077829778260	0.08364610445930250	Saint Paul, Réunion	M. L.
2022.73777341952	12.317340620699800	0.07923043770068770	Saint Paul, Réunion	M. L.
2022.73777348293	12.341180447725000	0.08345982878126210	Saint Paul, Réunion	M. L.
2022.73777351464	12.341180447725000	0.08345982878126210	Saint Paul, Réunion	M. L.
2022.73777357805	12.237491617267600	0.08373994445104890	Saint Paul, Réunion	M. L.
2022.73777360975	12.05595695213370	0.09039114800178320	Saint Paul, Réunion	M. L.
2022.73777364146	12.390454485173000	0.09093926341127510	Saint Paul, Réunion	M. L.
2022.73777367316	12.447199333142600	0.08080496141695900	Saint Paul, Réunion	M. L.
2022.73777370487	12.447199333142600	0.08080496141695900	Saint Paul, Réunion	M. L.
2022.73777373658	12.15612287826790	0.09067550586367230	Saint Paul, Réunion	M. L.
2022.73777376828	12.49951801515520	0.07990233314958310	Saint Paul, Réunion	M. L.
2022.73777379999	12.506945958068200	0.08794811994941360	Saint Paul, Réunion	M. L.
2022.73777383169	12.428471200887700	0.07613521906359280	Saint Paul, Réunion	M. L.
2022.73777392681	12.226464230976200	0.08321581728981600	Saint Paul, Réunion	M. L.
2022.73777395852	12.425723113874900	0.07901551979958950	Saint Paul, Réunion	M. L.
2022.73777402193	12.506764048850800	0.08747088072603300	Saint Paul, Réunion	M. L.
2022.73777405363	12.081862431121200	0.08538845831749430	Saint Paul, Réunion	M. L.
2022.73777408534	12.081862431121200	0.08538845831749430	Saint Paul, Réunion	M. L.
2022.73777418046	12.34522992215680	0.08706773001298930	Saint Paul, Réunion	M. L.
2022.73777421216	12.303193490601300	0.07658715955461160	Saint Paul, Réunion	M. L.
2022.73777424387	12.229631224485200	0.08390612021538720	Saint Paul, Réunion	M. L.
2022.73777427557	12.229631224485200	0.08390612021538720	Saint Paul, Réunion	M. L.
2022.73777430728	12.512179556972600	0.07610934812795740	Saint Paul, Réunion	M. L.
2022.73777433899	12.226723831100700	0.08971269413506160	Saint Paul, Réunion	M. L.
2022.73777437069	12.322388267869400	0.0746528467666287	Saint Paul, Réunion	M. L.
2022.7377744024	12.328250601060700	0.08127693118211930	Saint Paul, Réunion	M. L.
2022.7377744341	12.29552256724210	0.09031595556639720	Saint Paul, Réunion	M. L.
2022.73777446581	12.29552256724210	0.09031595556639720	Saint Paul, Réunion	M. L.
2022.73777449751	12.214626826119800	0.08829834327703860	Saint Paul, Réunion	M. L.
2022.73777452922	12.459995891153300	0.09296248533305050	Saint Paul, Réunion	M. L.
2022.73777456093	12.384135808425200	0.08971106724718120	Saint Paul, Réunion	M. L.
2022.73777459263	12.509592779749100	0.08247801284303320	Saint Paul, Réunion	M. L.
2022.7377747197	12.240236963354500	0.08098764526539690	Saint Paul, Réunion	M. L.
2022.7377747514	12.44718616590130	0.0816552858931602	Saint Paul, Réunion	M. L.
2022.73777478311	12.3477483535056	0.07316262218855750	Saint Paul, Réunion	M. L.
2022.73777481481	12.3477483535056	0.07316262218855750	Saint Paul, Réunion	M. L.
2022.73777484652	12.27772652895060	0.07336821387991340	Saint Paul, Réunion	M. L.
2022.73777487822	12.276742334186500	0.07640231847419260	Saint Paul, Réunion	M. L.
2022.73777490993	12.257920432852000	0.08039841303960880	Saint Paul, Réunion	M. L.
2022.73777494164	12.349349002681300	0.08027542854985920	Saint Paul, Réunion	M. L.
2022.73777497334	12.20751527499740	0.0960243848463901	Saint Paul, Réunion	M. L.
2022.73777500505	12.20751527499740	0.0960243848463901	Saint Paul, Réunion	M. L.
2022.73777503675	12.10807276527400	0.11230341888612900	Saint Paul, Réunion	M. L.
2022.73777506846	12.459727756714200	0.08106055477252880	Saint Paul, Réunion	M. L.
2022.73777510016	12.216246946573600	0.07675115424914420	Saint Paul, Réunion	M. L.
2022.73777513187	12.255729508569100	0.08321540292896660	Saint Paul, Réunion	M. L.
2022.73777516358	12.325580992744800	0.08168453251889520	Saint Paul, Réunion	M. L.
2022.73777519528	12.325580992744800	0.08168453251889520	Saint Paul, Réunion	M. L.
2022.73777522699	12.447006192261300	0.07551717176030490	Saint Paul, Réunion	M. L.
2022.73777525869	12.46600485759130	0.07407477318091720	Saint Paul, Réunion	M. L.
2022.7377752904	12.115580490051700	0.08765391121777440	Saint Paul, Réunion	M. L.
2022.73777532211	12.115580490051700	0.08765391121777440	Saint Paul, Réunion	M. L.
2022.73777535381	12.25992610562220	0.08919500603818380	Saint Paul, Réunion	M. L.
2022.73777538552	12.212597436101900	0.09276289808726120	Saint Paul, Réunion	M. L.
2022.73777541722	12.229283279285400	0.07848368933048970	Saint Paul, Réunion	M. L.
2022.73777544893	12.440790869424100	0.08165962931999370	Saint Paul, Réunion	M. L.
2022.73777548063	12.158831856267300	0.0888542641232726	Saint Paul, Réunion	M. L.
2022.73777551234	12.158831856267300	0.0888542641232726	Saint Paul, Réunion	M. L.
2022.73777554405	12.3938252545745	0.07406872449643400	Saint Paul, Réunion	M. L.
2022.73777557575	12.511358773108600	0.07677646609451840	Saint Paul, Réunion	M. L.
2022.73777560746	12.369156263925400	0.08408824701377490	Saint Paul, Réunion	M. L.
2022.73777563916	12.30756574967680	0.08500656732912370	Saint Paul, Réunion	M. L.
2022.73777567087	12.237097856499800	0.08619090298273280	Saint Paul, Réunion	M. L.
2022.73777570257	12.237097856499800	0.08619090298273280	Saint Paul, Réunion	M. L.
2022.73777573428	12.297542609412400	0.09018716453100410	Saint Paul, Réunion	M. L.
2022.73777576599	12.44123084731900	0.08334210951753720	Saint Paul, Réunion	M. L.
2022.73777579769	12.549040528989800	0.07444766725970810	Saint Paul, Réunion	M. L.
2022.7377758294	12.549040528989800	0.07444766725970810	Saint Paul, Réunion	M. L.
2022.73777589281	12.462528280426800	0.08040828399878750	Saint Paul, Réunion	M. L.
2022.73777592451	12.284332939068200	0.08550941854340630	Saint Paul, Réunion	M. L.
2022.73777595622	12.290723540314600	0.08880895972833730	Saint Paul, Réunion	M. L.
2022.73777598793	12.22981700135210	0.08560628938785040	Saint Paul, Réunion	M. L.
2022.73777601963	12.22981700135210	0.08560628938785040	Saint Paul, Réunion	M. L.
2022.73777605134	12.396191734771000	0.08838790727126730	Saint Paul, Réunion	M. L.
2022.73777608304	12.340803666899400	0.08383339374265110	Saint Paul, Réunion	M. L.
2022.73777611475	12.410541131835500	0.07708720899781640	Saint Paul, Réunion	M. L.
2022.73777614646	12.348067541494700	0.08916411370673960	Saint Paul, Réunion	M. L.
2022.73777617816	12.327365446369700	0.07368244301285660	Saint Paul, Réunion	M. L.
2022.73777620987	12.327365446369700	0.07368244301285660	Saint Paul, Réunion	M. L.
2022.73777624157	12.33759210246910	0.08877669390211980	Saint Paul, Réunion	M. L.
2022.73777627328	12.358433006306200	0.09582192758981880	Saint Paul, Réunion	M. L.
2022.73777630498	12.516881781613100	0.08287339541932200	Saint Paul, Réunion	M. L.
2022.73777633669	12.292635668254800	0.07821783246630930	Saint Paul, Réunion	M. L.
2022.7377763684	12.48978944869470	0.08836869035823800	Saint Paul, Réunion	M. L.
2022.7377764001	12.48978944869470	0.08836869035823800	Saint Paul, Réunion	M. L.
2022.73777643181	12.43683997486770	0.09007488203414220	Saint Paul, Réunion	M. L.
2022.73777646351	12.470728342463700	0.07615734253149970	Saint Paul, Réunion	M. L.
2022.73777649522	12.444104368673200	0.0821135530285652	Saint Paul, Réunion	M. L.
2022.73777652692	12.407641235394700	0.08192068037203570	Saint Paul, Réunion	M. L.
2022.73777655887	12.461739562185800	0.08403247579854860	Saint Paul, Réunion	M. L.
2022.73777659058	12.461739562185800	0.08403247579854860	Saint Paul, Réunion	M. L.
2022.73777662228	12.405984260573600	0.08508286922639400	Saint Paul, Réunion	M. L.
2022.73777665399	12.243026590808300	0.07679527135709970	Saint Paul, Réunion	M. L.
2022.73777668569	12.16559313693740	0.09300521419638470	Saint Paul, Réunion	M. L.
2022.7377767174	12.423389122462900	0.07490523040039790	Saint Paul, Réunion	M. L.
2022.73777674911	12.35085497976100	0.08670716999371110	Saint Paul, Réunion	M. L.
2022.73777678081	12.35085497976100	0.08670716999371110	Saint Paul, Réunion	M. L.
2022.73777681252	12.544754729106900	0.07428038837164210	Saint Paul, Réunion	M. L.
2022.73777684422	12.289321248751200	0.0853637117319827	Saint Paul, Réunion	M. L.
2022.73777687593	12.212819617878300	0.10915739179052400	Saint Paul, Réunion	M. L.
2022.73777690764	12.521509976933200	0.07965956207181480	Saint Paul, Réunion	M. L.
2022.73777693934	12.219684141293400	0.08661084495778040	Saint Paul, Réunion	M. L.
2022.73777697105	12.219684141293400	0.08661084495778040	Saint Paul, Réunion	M. L.
2022.73777700275	12.229939108226300	0.09103666346566080	Saint Paul, Réunion	M. L.
2022.73777703446	12.436535751504300	0.09448908252467930	Saint Paul, Réunion	M. L.
2022.73777706616	12.420056824440200	0.11457661972839300	Saint Paul, Réunion	M. L.
2022.73777709787	12.614724886681100	0.11591857479969700	Saint Paul, Réunion	M. L.
2022.73777712958	12.413110676385000	0.09571253196361770	Saint Paul, Réunion	M. L.
2022.73777716128	12.249986954791800	0.0871093607621753	Saint Paul, Réunion	M. L.
2022.73777719299	12.325108741640500	0.08766585390026970	Saint Paul, Réunion	M. L.
2022.7377772564	12.461579459081900	0.08239771560281700	Saint Paul, Réunion	M. L.
2022.7377772881	12.461579459081900	0.08239771560281700	Saint Paul, Réunion	M. L.
2022.73777731981	12.321131971465000	0.08502135172504800	Saint Paul, Réunion	M. L.
2022.73777735152	12.608911667086200	0.0827388012699287	Saint Paul, Réunion	M. L.
2022.73777738322	12.43565642270180	0.09553538009905480	Saint Paul, Réunion	M. L.
2022.73777751004	12.42649279880740	0.09260025320356260	Saint Paul, Réunion	M. L.
2022.73777754175	12.650783720127700	0.08445103449043850	Saint Paul, Réunion	M. L.
2022.73777757346	12.39349360341670	0.08674750303860260	Saint Paul, Réunion	M. L.
2022.73777760516	12.39349360341670	0.08674750303860260	Saint Paul, Réunion	M. L.
2022.73777763687	12.524923193897500	0.07355368328529460	Saint Paul, Réunion	M. L.
2022.73777770028	12.362788860941400	0.08721214179629870	Saint Paul, Réunion	M. L.
2022.73777773199	12.590176091097600	0.08814906664698160	Saint Paul, Réunion	M. L.
2022.73777776369	12.509657838615600	0.09790094102683630	Saint Paul, Réunion	M. L.
2022.7377777954	12.509657838615600	0.09790094102683630	Saint Paul, Réunion	M. L.
2022.73777785881	12.357547173139400	0.09190782717403610	Saint Paul, Réunion	M. L.
2022.73777789051	12.413487394055100	0.08717777112509120	Saint Paul, Réunion	M. L.
2022.73773204862	14.511980756594800	0.09719560557246600	L’Étang-Salé, Réunion	B. P.
2022.73773217544	14.05193998753180	0.07312982550067820	L’Étang-Salé, Réunion	B. P.
2022.73773230226	14.51304916227280	0.10204105583634200	L’Étang-Salé, Réunion	B. P.
2022.73773242909	14.411349616650700	0.09841142305818350	L’Étang-Salé, Réunion	B. P.
2022.73773255591	14.14517901830720	0.07525405626192210	L’Étang-Salé, Réunion	B. P.
2022.73773268273	14.357726858324300	0.08717369666933660	L’Étang-Salé, Réunion	B. P.
2022.73773277785	14.655249996987100	0.11046678178685300	L’Étang-Salé, Réunion	B. P.
2022.73773290467	14.364296118156300	0.09485846147643420	L’Étang-Salé, Réunion	B. P.
2022.73773315856	14.318817849092900	0.08614899316498370	L’Étang-Salé, Réunion	B. P.
2022.73773328538	14.420076982182700	0.09270503280208800	L’Étang-Salé, Réunion	B. P.
2022.73773341221	14.194101944438400	0.08292996871002810	L’Étang-Salé, Réunion	B. P.
2022.73773353903	14.966445845250900	0.15275195285196700	L’Étang-Salé, Réunion	B. P.
2022.73773366585	14.571325460954900	0.10410040488797500	L’Étang-Salé, Réunion	B. P.
2022.73773379268	14.474115063716200	0.09818541048741360	L’Étang-Salé, Réunion	B. P.
2022.7377339195	14.781049523977900	0.14342066237141600	L’Étang-Salé, Réunion	B. P.
2022.73773404632	14.551531176131600	0.10848970889162400	L’Étang-Salé, Réunion	B. P.
2022.73773417315	14.347713752893900	0.09393736018067160	L’Étang-Salé, Réunion	B. P.
2022.73773429997	14.680657740153200	0.1327355205545630	L’Étang-Salé, Réunion	B. P.
2022.73773442679	14.628521388391200	0.11390962391434100	L’Étang-Salé, Réunion	B. P.
2022.73773455361	14.54591255935860	0.10898372144996600	L’Étang-Salé, Réunion	B. P.
2022.73773468044	14.554930609838700	0.10659573525139400	L’Étang-Salé, Réunion	B. P.
2022.73773480726	14.38771586626430	0.09295749823532300	L’Étang-Salé, Réunion	B. P.
2022.73773493432	14.314166485877600	0.08413493617042430	L’Étang-Salé, Réunion	B. P.
2022.73773506115	14.450890187830000	0.10395412803983900	L’Étang-Salé, Réunion	B. P.
2022.73773518797	14.319356584187700	0.10249080474263200	L’Étang-Salé, Réunion	B. P.
2022.73773531479	14.86856483931540	0.15283044308705200	L’Étang-Salé, Réunion	B. P.
2022.73773556844	14.470020865848800	0.09748663369350280	L’Étang-Salé, Réunion	B. P.
2022.73773582209	14.391179364830600	0.09640882324249790	L’Étang-Salé, Réunion	B. P.
2022.73773594891	14.444848816568400	0.10171835889872900	L’Étang-Salé, Réunion	B. P.
2022.73773607573	14.309313459981500	0.08531354526146630	L’Étang-Salé, Réunion	B. P.
2022.73773620256	14.196062298098900	0.09126871273973080	L’Étang-Salé, Réunion	B. P.
2022.73773632938	14.539890524673800	0.10523473560443800	L’Étang-Salé, Réunion	B. P.
2022.7377364562	14.428769001634700	0.0956553517162056	L’Étang-Salé, Réunion	B. P.
2022.73773658302	14.548627636623900	0.10591972993651800	L’Étang-Salé, Réunion	B. P.
2022.73773670985	14.6664259094436	0.11865238260003400	L’Étang-Salé, Réunion	B. P.
2022.73773683691	14.615786830897100	0.10437303112091700	L’Étang-Salé, Réunion	B. P.
2022.73773696374	14.3518620124702	0.09202308665658890	L’Étang-Salé, Réunion	B. P.
2022.73773709056	14.268012939832300	0.082397965828736	L’Étang-Salé, Réunion	B. P.
2022.73773718568	14.18586721789190	0.08481578015682090	L’Étang-Salé, Réunion	B. P.
2022.7377373125	14.577860957740900	0.11828779858466300	L’Étang-Salé, Réunion	B. P.
2022.73773743932	14.562137413632100	0.1063199024172680	L’Étang-Salé, Réunion	B. P.
2022.73773756615	14.537501722306800	0.09960414621080130	L’Étang-Salé, Réunion	B. P.
2022.73773769297	14.217594641641800	0.07938941278660160	L’Étang-Salé, Réunion	B. P.
2022.73773780959	14.36108568071050	0.08800573314150990	L’Étang-Salé, Réunion	B. P.
2022.73773793641	14.121756527197700	0.07740569890398990	L’Étang-Salé, Réunion	B. P.
2022.73773794661	14.43857323697390	0.09989109978303200	L’Étang-Salé, Réunion	B. P.
2022.73773806324	14.558450012164100	0.11358153499841500	L’Étang-Salé, Réunion	B. P.
2022.73773807344	14.294310411704000	0.08864818415534320	L’Étang-Salé, Réunion	B. P.
2022.73773820026	14.508128625473200	0.10514684629695600	L’Étang-Salé, Réunion	B. P.
2022.73773831688	14.503542238652100	0.10338580421500200	L’Étang-Salé, Réunion	B. P.
2022.73773832708	14.594261657615300	0.10788840142620700	L’Étang-Salé, Réunion	B. P.
2022.73773844371	14.522002608815200	0.10337341512657600	L’Étang-Salé, Réunion	B. P.
2022.73773845391	14.849091053993900	0.12593560318335900	L’Étang-Salé, Réunion	B. P.
2022.73773857053	14.604876346023500	0.114006947302468	L’Étang-Salé, Réunion	B. P.
2022.73773858073	14.454634546544400	0.10220037028770000	L’Étang-Salé, Réunion	B. P.
2022.73773869735	14.426857519724500	0.09811157433431500	L’Étang-Salé, Réunion	B. P.
2022.73773870779	14.283898904730200	0.09421767155193350	L’Étang-Salé, Réunion	B. P.
2022.73773882417	14.461005132852800	0.10422837009031700	L’Étang-Salé, Réunion	B. P.
2022.73773883462	14.570377381044400	0.10616998261381200	L’Étang-Salé, Réunion	B. P.
2022.737738951	14.471984087016800	0.11130696212727000	L’Étang-Salé, Réunion	B. P.
2022.73773896144	14.458819272789400	0.09695724936100290	L’Étang-Salé, Réunion	B. P.
2022.73773907782	14.562999022154000	0.10854399739153300	L’Étang-Salé, Réunion	B. P.
2022.73773908826	14.432942386309400	0.10153834955678700	L’Étang-Salé, Réunion	B. P.
2022.73773920489	14.1241328332814	0.07167584861374050	L’Étang-Salé, Réunion	B. P.
2022.73773933171	14.518975560276600	0.09935230951251170	L’Étang-Salé, Réunion	B. P.
2022.73773945853	14.401247541953200	0.09397019584824630	L’Étang-Salé, Réunion	B. P.
2022.73773958535	14.354358624443300	0.09265397678595090	L’Étang-Salé, Réunion	B. P.
2022.73773971218	14.430788218627900	0.09976749533055800	L’Étang-Salé, Réunion	B. P.
2022.737739839	14.539829327584700	0.10244611979029300	L’Étang-Salé, Réunion	B. P.
2022.73773996582	14.45987700853660	0.10219933016334700	L’Étang-Salé, Réunion	B. P.
2022.73774006094	14.54062240941150	0.10168149415497800	L’Étang-Salé, Réunion	B. P.
2022.73774018776	14.923679110875500	0.13944634665420800	L’Étang-Salé, Réunion	B. P.
2022.73774031459	14.549252211239400	0.10328457799206800	L’Étang-Salé, Réunion	B. P.
2022.73774044141	14.401764663168000	0.09209719637864400	L’Étang-Salé, Réunion	B. P.
2022.73774056823	14.899702953514100	0.14418931724047100	L’Étang-Salé, Réunion	B. P.
2022.73774069506	14.447516653594700	0.09141472668492560	L’Étang-Salé, Réunion	B. P.
2022.73774082188	14.392409115963700	0.09610107393739260	L’Étang-Salé, Réunion	B. P.
2022.7377409487	14.520654207310700	0.10326226974433200	L’Étang-Salé, Réunion	B. P.
2022.73774107577	14.442365441037000	0.09876541692191720	L’Étang-Salé, Réunion	B. P.
2022.73774132941	14.468196897258900	0.10242954372109900	L’Étang-Salé, Réunion	B. P.
2022.73774145624	14.319955703360200	0.08984253783406400	L’Étang-Salé, Réunion	B. P.
2022.73774158306	14.17498171466020	0.08149392950517430	L’Étang-Salé, Réunion	B. P.
2022.73774170988	14.388107133605000	0.10018254529318000	L’Étang-Salé, Réunion	B. P.
2022.73774183671	14.388853686072300	0.09513422368532900	L’Étang-Salé, Réunion	B. P.
2022.73774196353	14.461400144287900	0.08728401977343680	L’Étang-Salé, Réunion	B. P.
2022.73774209035	14.65254750765520	0.11969674656696400	L’Étang-Salé, Réunion	B. P.
2022.73774221717	14.376568953246100	0.09654665102130060	L’Étang-Salé, Réunion	B. P.
2022.737742344	14.377993711522500	0.09356176696690800	L’Étang-Salé, Réunion	B. P.
2022.73774247082	14.860265450386800	0.1393863601654000	L’Étang-Salé, Réunion	B. P.
2022.73774259764	14.666616240422600	0.11426688129794100	L’Étang-Salé, Réunion	B. P.
2022.73774272447	14.122716013383200	0.08025182087907000	L’Étang-Salé, Réunion	B. P.
2022.73774285129	14.574575535869500	0.11316772059761200	L’Étang-Salé, Réunion	B. P.
2022.73774297835	14.78308034247990	0.14518135222555700	L’Étang-Salé, Réunion	B. P.
2022.73774310518	14.59908125896900	0.11150140623752100	L’Étang-Salé, Réunion	B. P.
2022.737743232	14.332478130090500	0.09265118614964330	L’Étang-Salé, Réunion	B. P.
2022.73774335882	14.715277563646700	0.11819100483895900	L’Étang-Salé, Réunion	B. P.
2022.73774348565	14.390435342113900	0.09647934080729960	L’Étang-Salé, Réunion	B. P.
2022.73774361247	13.989877554078800	0.07739126647296950	L’Étang-Salé, Réunion	B. P.
2022.73774373929	14.560115987676900	0.10441444605502800	L’Étang-Salé, Réunion	B. P.
2022.73774386612	14.431512347099900	0.09762727362270240	L’Étang-Salé, Réunion	B. P.
2022.73774399294	14.310450337257600	0.08137211997595830	L’Étang-Salé, Réunion	B. P.
2022.73774411976	14.513863283019300	0.09743670937981040	L’Étang-Salé, Réunion	B. P.
2022.73774424659	14.142597147997300	0.08302587057877860	L’Étang-Salé, Réunion	B. P.
2022.73774437341	14.587640031300800	0.10626930242597000	L’Étang-Salé, Réunion	B. P.
2022.73774446853	14.453985352122600	0.09620584606363950	L’Étang-Salé, Réunion	B. P.
2022.73774459535	14.462294459116900	0.10445646674680900	L’Étang-Salé, Réunion	B. P.
2022.73774472217	14.239182816674400	0.0823528150637591	L’Étang-Salé, Réunion	B. P.
2022.73774484924	14.430148342581400	0.09560171597015840	L’Étang-Salé, Réunion	B. P.
2022.73774497606	14.443976636075400	0.09731170054457990	L’Étang-Salé, Réunion	B. P.
2022.73774510288	14.269177949110700	0.09287092021556110	L’Étang-Salé, Réunion	B. P.
2022.73774522971	14.414564688564	0.09032856020068110	L’Étang-Salé, Réunion	B. P.
2022.73774548335	14.306636929452600	0.08690555444311020	L’Étang-Salé, Réunion	B. P.
2022.73774561017	14.296550097887100	0.087305235608508	L’Étang-Salé, Réunion	B. P.
2022.737745737	14.951341845602300	0.14633882879700600	L’Étang-Salé, Réunion	B. P.
2022.73774586382	14.374041208152700	0.09091560754036980	L’Étang-Salé, Réunion	B. P.
2022.73774599064	14.702921762104700	0.12545469954627100	L’Étang-Salé, Réunion	B. P.
2022.73774611747	14.227959179820600	0.08169176141793800	L’Étang-Salé, Réunion	B. P.
2022.73774624429	14.67892032751730	0.12060618327416300	L’Étang-Salé, Réunion	B. P.
2022.73774637111	14.255886784321400	0.08397771280673000	L’Étang-Salé, Réunion	B. P.
2022.73774649794	14.4513012192849	0.0968771310833847	L’Étang-Salé, Réunion	B. P.
2022.73774662476	14.623327948221300	0.12574135132643300	L’Étang-Salé, Réunion	B. P.
2022.73774675182	14.258414386219900	0.08463359154630820	L’Étang-Salé, Réunion	B. P.
2022.73774687865	14.750705280541500	0.12764826070064800	L’Étang-Salé, Réunion	B. P.
2022.73774700547	14.402354984088700	0.0955879932680574	L’Étang-Salé, Réunion	B. P.
2022.73774713229	14.513960546221200	0.10164693434103100	L’Étang-Salé, Réunion	B. P.
2022.73774725912	14.877044659787200	0.13896003908577000	L’Étang-Salé, Réunion	B. P.
2022.73774751276	14.805894340062200	0.13263371343274300	L’Étang-Salé, Réunion	B. P.
2022.73774763959	14.439339513926100	0.09704919255954720	L’Étang-Salé, Réunion	B. P.
2022.73774776641	14.120500098821800	0.07497953196625470	L’Étang-Salé, Réunion	B. P.
2022.73774789323	14.66076704089870	0.11211940991684100	L’Étang-Salé, Réunion	B. P.
2022.73774802005	14.310214708552300	0.08622929154524460	L’Étang-Salé, Réunion	B. P.
2022.73774814688	14.401521027740800	0.09683127685510760	L’Étang-Salé, Réunion	B. P.
2022.7377482737	14.511832166121100	0.1030993979274900	L’Étang-Salé, Réunion	B. P.
2022.73774852735	14.453469324380300	0.09858251573952270	L’Étang-Salé, Réunion	B. P.
2022.73774865441	14.969459075562300	0.14427403205647600	L’Étang-Salé, Réunion	B. P.
2022.73774874953	14.669078181615500	0.11347010083893600	L’Étang-Salé, Réunion	B. P.
2022.73774887635	14.476056195884300	0.09873901762545680	L’Étang-Salé, Réunion	B. P.
2022.73774900317	14.564416595167400	0.10317372458266300	L’Étang-Salé, Réunion	B. P.
2022.73774913	14.453581776477900	0.1025705092935230	L’Étang-Salé, Réunion	B. P.
2022.73774925682	14.703019789924900	0.1211400482835030	L’Étang-Salé, Réunion	B. P.
2022.73774938364	14.506310134337300	0.09648419802402940	L’Étang-Salé, Réunion	B. P.
2022.73774951047	14.44071779161140	0.08810206940204350	L’Étang-Salé, Réunion	B. P.
2022.73774989094	14.378968031522400	0.09233245152143380	L’Étang-Salé, Réunion	B. P.
2022.73775001776	14.567387391281100	0.10307887738307100	L’Étang-Salé, Réunion	B. P.
2022.73775014458	14.891648693870200	0.13100224346997000	L’Étang-Salé, Réunion	B. P.
2022.73775027141	14.53188227629880	0.1035996058394420	L’Étang-Salé, Réunion	B. P.
2022.73775039823	14.534570344071400	0.10514572854161100	L’Étang-Salé, Réunion	B. P.
2022.73775065212	14.406365646902800	0.0892390955599262	L’Étang-Salé, Réunion	B. P.
2022.73775077894	14.2319239733331	0.08195788941153370	L’Étang-Salé, Réunion	B. P.
2022.73775090576	14.468073184775300	0.0976315504358064	L’Étang-Salé, Réunion	B. P.
2022.73775103259	14.33011216230290	0.08648446655838620	L’Étang-Salé, Réunion	B. P.
2022.73775115941	14.697056901260600	0.11305146460458200	L’Étang-Salé, Réunion	B. P.
2022.73775128623	14.671885534494700	0.11274029172466400	L’Étang-Salé, Réunion	B. P.
2022.73775141305	14.388853385680200	0.0927168369301477	L’Étang-Salé, Réunion	B. P.
2022.73775153988	14.624673852995600	0.1083001621509330	L’Étang-Salé, Réunion	B. P.
2022.7377516667	14.616842022150300	0.11370636780573000	L’Étang-Salé, Réunion	B. P.
2022.73775179352	14.559348055323500	0.10614949147976300	L’Étang-Salé, Réunion	B. P.
2022.73775192035	14.393539695287700	0.09211879052601480	L’Étang-Salé, Réunion	B. P.
2022.73775204717	14.38993569251170	0.0876835803071305	L’Étang-Salé, Réunion	B. P.
2022.73775217399	14.47967728427470	0.0933781095221692	L’Étang-Salé, Réunion	B. P.
2022.73775230082	14.99007950585340	0.16024080772805700	L’Étang-Salé, Réunion	B. P.
2022.73775242764	14.40118311688100	0.0928449928032089	L’Étang-Salé, Réunion	B. P.
2022.7377525547	14.67704479557320	0.11821451146123900	L’Étang-Salé, Réunion	B. P.
2022.73775268153	14.517891388974000	0.09919891285693300	L’Étang-Salé, Réunion	B. P.
2022.73775280835	14.734774403383100	0.1271622233926820	L’Étang-Salé, Réunion	B. P.
2022.73775293517	14.35757009065170	0.09271936858353090	L’Étang-Salé, Réunion	B. P.
2022.737753062	14.27266110693880	0.08199066627899340	L’Étang-Salé, Réunion	B. P.
2022.73775315711	14.581646138646700	0.10202834612462700	L’Étang-Salé, Réunion	B. P.
2022.73775328394	14.474869005253500	0.10011577640861100	L’Étang-Salé, Réunion	B. P.
2022.73775341076	14.397103682685600	0.09750730683990890	L’Étang-Salé, Réunion	B. P.
2022.73775353758	14.33979207717240	0.09150140174624620	L’Étang-Salé, Réunion	B. P.
2022.73775366441	14.210171318291800	0.08061751932540620	L’Étang-Salé, Réunion	B. P.
2022.73775379123	14.655372689127100	0.11384450045015000	L’Étang-Salé, Réunion	B. P.
2022.73775391805	14.574953864427700	0.10607946612532600	L’Étang-Salé, Réunion	B. P.
2022.73775404487	14.692873710239300	0.1117129324500060	L’Étang-Salé, Réunion	B. P.
2022.7377541717	14.30581469072290	0.08504560739317840	L’Étang-Salé, Réunion	B. P.
2022.73775429852	14.504268342689000	0.10069764969579000	L’Étang-Salé, Réunion	B. P.
2022.73775442559	14.321330523081400	0.09111262483694440	L’Étang-Salé, Réunion	B. P.
2022.73775455241	14.342615640887800	0.0913500099382322	L’Étang-Salé, Réunion	B. P.
2022.73775467923	14.568410957321900	0.10590420912360400	L’Étang-Salé, Réunion	B. P.
2022.73775480605	14.400514802108300	0.09442592247621650	L’Étang-Salé, Réunion	B. P.
2022.73775493288	14.5622354542107	0.10607398042348800	L’Étang-Salé, Réunion	B. P.
2022.7377550597	14.38945186466740	0.09502726398524610	L’Étang-Salé, Réunion	B. P.
2022.73775518652	14.494837683492600	0.09995302640157240	L’Étang-Salé, Réunion	B. P.
2022.73775531335	14.543590388192500	0.10414646534499800	L’Étang-Salé, Réunion	B. P.
2022.73775544017	14.328339432377200	0.0837769109501216	L’Étang-Salé, Réunion	B. P.
2022.73775556699	14.382026221207900	0.09610596484995730	L’Étang-Salé, Réunion	B. P.
2022.73775569382	14.265453288563100	0.0807764621660935	L’Étang-Salé, Réunion	B. P.
2022.73775582064	14.308313845302200	0.08706988274980730	L’Étang-Salé, Réunion	B. P.
2022.73775594746	14.421599028834300	0.09682327238305130	L’Étang-Salé, Réunion	B. P.
2022.73775607429	14.271568732066100	0.08068306857957800	L’Étang-Salé, Réunion	B. P.
2022.73775620111	14.362873148726500	0.09674960085818780	L’Étang-Salé, Réunion	B. P.
2022.73775632817	14.303369626232700	0.08814391741807600	L’Étang-Salé, Réunion	B. P.
2022.737756455	14.48530880364760	0.10737844384382100	L’Étang-Salé, Réunion	B. P.
2022.73775658182	14.310349038171400	0.09021532211020000	L’Étang-Salé, Réunion	B. P.
2022.73775670864	14.174426540520200	0.075046374034443	L’Étang-Salé, Réunion	B. P.
2022.73775683547	14.29317982812350	0.08757449693738260	L’Étang-Salé, Réunion	B. P.
2022.73775696229	14.489855479584200	0.10130713757866100	L’Étang-Salé, Réunion	B. P.
2022.73775708911	14.038815316351900	0.06973274729880040	L’Étang-Salé, Réunion	B. P.
2022.73775721593	14.405113060316200	0.09476646098424890	L’Étang-Salé, Réunion	B. P.
2022.73775734276	14.364220433312800	0.08846197234898530	L’Étang-Salé, Réunion	B. P.
2022.73775743787	14.623489192903800	0.10883204123623300	L’Étang-Salé, Réunion	B. P.
2022.7377575647	14.831455874825200	0.1348185866787600	L’Étang-Salé, Réunion	B. P.
2022.73775769152	14.677510183303400	0.1162448743368400	L’Étang-Salé, Réunion	B. P.
2022.73775781834	14.741909370144800	0.12517755040533600	L’Étang-Salé, Réunion	B. P.
2022.73775794517	14.457187598087600	0.0994203932092251	L’Étang-Salé, Réunion	B. P.
2022.73775807199	14.469003773071100	0.10438275398362500	L’Étang-Salé, Réunion	B. P.
2022.73775819905	14.254259179005900	0.08042146230620400	L’Étang-Salé, Réunion	B. P.
2022.73775832588	14.66283202134600	0.11261223816260900	L’Étang-Salé, Réunion	B. P.
2022.7377584527	14.565139433848100	0.10772830420115200	L’Étang-Salé, Réunion	B. P.
2022.73775857952	14.365602608467600	0.09860963894632390	L’Étang-Salé, Réunion	B. P.
2022.73775870635	14.485090024658000	0.09837779050427500	L’Étang-Salé, Réunion	B. P.
2022.73775883317	14.579258169300400	0.11062143768551100	L’Étang-Salé, Réunion	B. P.
2022.73775895999	14.50655305986040	0.09942211181579690	L’Étang-Salé, Réunion	B. P.
2022.73775908682	14.504158446592800	0.09490567340403350	L’Étang-Salé, Réunion	B. P.
2022.73775921364	14.286799788591300	0.08517153266578840	L’Étang-Salé, Réunion	B. P.
2022.73775934046	14.523382540368900	0.10317791711032200	L’Étang-Salé, Réunion	B. P.
2022.73775959411	14.447102999473900	0.09625063172104190	L’Étang-Salé, Réunion	B. P.
2022.73775984775	14.7883461518711	0.13316214371172400	L’Étang-Salé, Réunion	B. P.
2022.73775997458	14.691548505130200	0.12245501869547	L’Étang-Salé, Réunion	B. P.
2022.73776010164	14.49151235135720	0.09492442213896180	L’Étang-Salé, Réunion	B. P.
2022.73776022847	14.422826228589600	0.09229519036376990	L’Étang-Salé, Réunion	B. P.
2022.73776035529	14.365034346166800	0.09240859306277130	L’Étang-Salé, Réunion	B. P.
2022.73776048211	14.412172339455800	0.09378803419822120	L’Étang-Salé, Réunion	B. P.
2022.73776060893	14.512292828351900	0.09785432535498380	L’Étang-Salé, Réunion	B. P.
2022.73776073576	14.19167848898660	0.08422200749970420	L’Étang-Salé, Réunion	B. P.
2022.73776086258	14.19281051736350	0.07828866520410110	L’Étang-Salé, Réunion	B. P.
2022.7377609894	14.503134369357000	0.10436668342114900	L’Étang-Salé, Réunion	B. P.
2022.73776111623	14.444597262093000	0.09893936409925190	L’Étang-Salé, Réunion	B. P.
2022.73776124305	14.218474582305200	0.082110373859093	L’Étang-Salé, Réunion	B. P.
2022.73776136987	14.410787247495300	0.09324140847095030	L’Étang-Salé, Réunion	B. P.
2022.7377614967	14.567570021011900	0.12631771922591400	L’Étang-Salé, Réunion	B. P.
2022.73776162352	14.542687919230400	0.09713280194669350	L’Étang-Salé, Réunion	B. P.
2022.73776175034	14.191983014070500	0.07724703691121290	L’Étang-Salé, Réunion	B. P.
2022.73776184546	14.439344135315800	0.09697606437548740	L’Étang-Salé, Réunion	B. P.
2022.73776197252	14.487012869653700	0.10837307583051900	L’Étang-Salé, Réunion	B. P.
2022.73776209935	14.178876600740100	0.07480611818663890	L’Étang-Salé, Réunion	B. P.
2022.73776222617	14.2068131497517	0.0793170904776366	L’Étang-Salé, Réunion	B. P.
2022.73776235299	14.557667575190400	0.11343685774727700	L’Étang-Salé, Réunion	B. P.
2022.73776247982	14.38939720089630	0.0924354987754525	L’Étang-Salé, Réunion	B. P.
2022.73776260664	14.555284281790300	0.10326300583144300	L’Étang-Salé, Réunion	B. P.
2022.73776273346	14.275756978350100	0.08774338547796760	L’Étang-Salé, Réunion	B. P.
2022.73776286029	14.845818235855600	0.13595415706639100	L’Étang-Salé, Réunion	B. P.
2022.73776298711	14.1740311998289	0.0800250840418883	L’Étang-Salé, Réunion	B. P.
2022.73776311393	14.61139015969370	0.10369331470383500	L’Étang-Salé, Réunion	B. P.
2022.73776324075	14.32908067991600	0.09167706050855320	L’Étang-Salé, Réunion	B. P.
2022.73776336758	14.716248573296000	0.11607479816906700	L’Étang-Salé, Réunion	B. P.
2022.7377634944	14.351020728555500	0.0890499135892919	L’Étang-Salé, Réunion	B. P.
2022.73776362122	14.055234495685000	0.07423674537839030	L’Étang-Salé, Réunion	B. P.
2022.73776374805	14.689381759663200	0.1144331605425420	L’Étang-Salé, Réunion	B. P.
2022.73776387511	14.622251690815200	0.11802873937570300	L’Étang-Salé, Réunion	B. P.
2022.73776400193	14.268129996497800	0.08880811562988700	L’Étang-Salé, Réunion	B. P.
2022.73776412876	14.370853571246100	0.08966810070813820	L’Étang-Salé, Réunion	B. P.
2022.73776425558	14.4500643824737	0.09859598681573280	L’Étang-Salé, Réunion	B. P.
2022.7377643824	14.10405412485600	0.07181779467084690	L’Étang-Salé, Réunion	B. P.
2022.73776450923	14.370213924751100	0.09207910299064160	L’Étang-Salé, Réunion	B. P.
2022.73776463605	14.460876550839400	0.09564895232104310	L’Étang-Salé, Réunion	B. P.
2022.73776476287	14.458485654060300	0.101788169296249	L’Étang-Salé, Réunion	B. P.
2022.7377648897	14.946752535650600	0.1478090497170500	L’Étang-Salé, Réunion	B. P.
2022.73776501652	14.080455142196300	0.07683566857275760	L’Étang-Salé, Réunion	B. P.
2022.73776514334	14.499006215950900	0.10030998162700600	L’Étang-Salé, Réunion	B. P.
2022.73776527017	14.63768946446200	0.11017141789457600	L’Étang-Salé, Réunion	B. P.
2022.73776539699	14.54294323588360	0.10311429029553000	L’Étang-Salé, Réunion	B. P.
2022.73776552381	14.390002664215100	0.09965528515667970	L’Étang-Salé, Réunion	B. P.
2022.73776565063	14.57883239659540	0.10910405549571400	L’Étang-Salé, Réunion	B. P.
2022.7377657777	14.33755425085950	0.09177061039021180	L’Étang-Salé, Réunion	B. P.
2022.73776590452	14.141529828245500	0.07360643266827150	L’Étang-Salé, Réunion	B. P.
2022.73776603135	14.412678806106100	0.09424070455984650	L’Étang-Salé, Réunion	B. P.
2022.73776612646	14.14462532180730	0.07087929088521060	L’Étang-Salé, Réunion	B. P.
2022.73776625329	14.445426882295400	0.10057262020960800	L’Étang-Salé, Réunion	B. P.
2022.73776638011	14.11355442120900	0.07305211976510750	L’Étang-Salé, Réunion	B. P.
2022.73776650693	14.328547142658900	0.08994716711355660	L’Étang-Salé, Réunion	B. P.
2022.73776663375	14.429211482051000	0.09621745990132750	L’Étang-Salé, Réunion	B. P.
2022.73776676058	14.349848258827000	0.09133369333528620	L’Étang-Salé, Réunion	B. P.
2022.7377668874	14.354181718511200	0.0875418519510926	L’Étang-Salé, Réunion	B. P.
2022.73776701422	14.366532293677600	0.09332557579366980	L’Étang-Salé, Réunion	B. P.
2022.73776714105	13.727845922873300	0.052474945327948	L’Étang-Salé, Réunion	B. P.
2022.73776726787	13.200241966391900	0.04118127585704240	L’Étang-Salé, Réunion	B. P.
2022.73776739469	12.88323221847940	0.037733050814139900	L’Étang-Salé, Réunion	B. P.
2022.73776752152	12.734509903776000	0.03714725620675510	L’Étang-Salé, Réunion	B. P.
2022.73776764834	12.701839699062100	0.034523353437468600	L’Étang-Salé, Réunion	B. P.
2022.7377677754	12.935504844205800	0.035413649816318000	L’Étang-Salé, Réunion	B. P.
2022.73776790223	12.642270498010700	0.03271824754784480	L’Étang-Salé, Réunion	B. P.
2022.73776802905	12.480994890006400	0.03396267998775110	L’Étang-Salé, Réunion	B. P.
2022.73776815587	12.406104725742900	0.03308379381861360	L’Étang-Salé, Réunion	B. P.
2022.7377682827	12.515272153513300	0.03224424109976380	L’Étang-Salé, Réunion	B. P.
2022.73776840952	12.366796316363800	0.0313783737348997	L’Étang-Salé, Réunion	B. P.
2022.73776853634	12.375626536965800	0.032319211445010400	L’Étang-Salé, Réunion	B. P.
2022.73776878999	12.369771821167900	0.03125254875375410	L’Étang-Salé, Réunion	B. P.
2022.73776891681	12.29760194396620	0.03139356548716780	L’Étang-Salé, Réunion	B. P.
2022.73776917046	12.283187846527800	0.032324955126331500	L’Étang-Salé, Réunion	B. P.
2022.7377694241	12.289349293775000	0.030171789008845500	L’Étang-Salé, Réunion	B. P.
2022.73776967799	12.245751491316600	0.031811896002337800	L’Étang-Salé, Réunion	B. P.
2022.73776980481	12.22332189094720	0.03274750962441380	L’Étang-Salé, Réunion	B. P.
2022.73777005846	12.401374010277800	0.030863020730480200	L’Étang-Salé, Réunion	B. P.
2022.73777018528	12.205069705718600	0.03145966944583430	L’Étang-Salé, Réunion	B. P.
2022.73777031211	12.26377920050600	0.03137272905763130	L’Étang-Salé, Réunion	B. P.
2022.73777043893	12.20537668504330	0.03095106388061180	L’Étang-Salé, Réunion	B. P.
2022.73777053405	12.309634173982300	0.03126119503240760	L’Étang-Salé, Réunion	B. P.
2022.73777066087	12.22551477160580	0.03160634344127800	L’Étang-Salé, Réunion	B. P.
2022.73777078769	12.238375767002300	0.029326109835242000	L’Étang-Salé, Réunion	B. P.
2022.73777091452	12.237915598983400	0.030439237506826700	L’Étang-Salé, Réunion	B. P.
2022.73777104134	12.258730065411300	0.029792307080446900	L’Étang-Salé, Réunion	B. P.
2022.73777116816	12.184122130909100	0.033020178818301500	L’Étang-Salé, Réunion	B. P.
2022.73777129499	12.24115452611420	0.032635492409562400	L’Étang-Salé, Réunion	B. P.
2022.73777142181	12.20104665327520	0.032248247079171600	L’Étang-Salé, Réunion	B. P.
2022.73777154887	12.23214002448510	0.03215997415538600	L’Étang-Salé, Réunion	B. P.
2022.7377716757	12.199387593088500	0.03324350943135660	L’Étang-Salé, Réunion	B. P.
2022.73777180252	12.161429125615100	0.031982914966368000	L’Étang-Salé, Réunion	B. P.
2022.73777192934	12.149905952699400	0.03336901651622600	L’Étang-Salé, Réunion	B. P.
2022.73777205617	12.217289389514000	0.03139982191214240	L’Étang-Salé, Réunion	B. P.
2022.73777218299	12.28817010725410	0.03292610410356180	L’Étang-Salé, Réunion	B. P.
2022.73777230981	12.254365821618400	0.03169577610624180	L’Étang-Salé, Réunion	B. P.
2022.73777243663	12.287780317652600	0.030887425962803400	L’Étang-Salé, Réunion	B. P.
2022.73777256346	12.262515226286300	0.03166871566727090	L’Étang-Salé, Réunion	B. P.
2022.73777269028	12.264075089772800	0.03163688452465790	L’Étang-Salé, Réunion	B. P.
2022.7377728171	12.162909741126200	0.03252484265252060	L’Étang-Salé, Réunion	B. P.
2022.73777294393	12.305304929548100	0.03112459512007650	L’Étang-Salé, Réunion	B. P.
2022.73777307075	12.218268690022100	0.032409714005057500	L’Étang-Salé, Réunion	B. P.
2022.73777319757	12.682231153558300	0.03590212061523680	L’Étang-Salé, Réunion	B. P.
2022.7377733244	12.324501430329500	0.03344715311812020	L’Étang-Salé, Réunion	B. P.
2022.73777345146	12.331902816547800	0.03225064724990030	L’Étang-Salé, Réunion	B. P.
2022.73777357828	12.254387121249900	0.03157781706303120	L’Étang-Salé, Réunion	B. P.
2022.73777370511	12.299096677102300	0.03096941137775670	L’Étang-Salé, Réunion	B. P.
2022.73777383193	12.275705998450600	0.03315310923384200	L’Étang-Salé, Réunion	B. P.
2022.73777395875	12.262931178039000	0.03307156306216830	L’Étang-Salé, Réunion	B. P.
2022.73777408558	12.26606746593640	0.03237276859942100	L’Étang-Salé, Réunion	B. P.
2022.7377742124	12.263257206109500	0.03273341148780900	L’Étang-Salé, Réunion	B. P.
2022.73777433922	12.369007319805300	0.031971525464622100	L’Étang-Salé, Réunion	B. P.
2022.73777446605	12.28010445680300	0.03328994301728650	L’Étang-Salé, Réunion	B. P.
2022.73777459287	12.225551213459300	0.03430196042181070	L’Étang-Salé, Réunion	B. P.
2022.73777471969	12.218856437855600	0.03300978156749220	L’Étang-Salé, Réunion	B. P.
2022.73777481481	12.287242695907500	0.031991669259745000	L’Étang-Salé, Réunion	B. P.
2022.73777494163	12.299894882488800	0.033018481315011900	L’Étang-Salé, Réunion	B. P.
2022.73777506845	12.254419546036400	0.03263388669615760	L’Étang-Salé, Réunion	B. P.
2022.73777519528	12.331583400628800	0.03321791716939630	L’Étang-Salé, Réunion	B. P.
2022.73777532234	12.257500807082700	0.03224970910280810	L’Étang-Salé, Réunion	B. P.
2022.73777544917	12.298387919150100	0.03219649462001290	L’Étang-Salé, Réunion	B. P.
2022.73777557599	12.347992717247700	0.03163750843860660	L’Étang-Salé, Réunion	B. P.
2022.73777570281	12.38053975887890	0.03315179330840920	L’Étang-Salé, Réunion	B. P.
2022.73777582963	12.399955878522200	0.031696817508779200	L’Étang-Salé, Réunion	B. P.
2022.73777595646	12.349125509218800	0.03141569030910090	L’Étang-Salé, Réunion	B. P.
2022.73777608328	12.280833674822100	0.03348409531020430	L’Étang-Salé, Réunion	B. P.
2022.7377762101	12.362268337631500	0.03161093522780410	L’Étang-Salé, Réunion	B. P.
2022.73777633693	12.275606752271900	0.03329909729545030	L’Étang-Salé, Réunion	B. P.
2022.73777646375	12.376658282663600	0.03241577241282460	L’Étang-Salé, Réunion	B. P.
2022.73777659057	12.396752600552200	0.033418595436965600	L’Étang-Salé, Réunion	B. P.
2022.7377767174	12.433416655880400	0.03439420824689570	L’Étang-Salé, Réunion	B. P.
2022.73777684422	12.377976485178500	0.035010079402383100	L’Étang-Salé, Réunion	B. P.
2022.73777697104	12.383543383813000	0.036057327784576600	L’Étang-Salé, Réunion	B. P.
2022.73777709787	12.385684418681800	0.03368166755948110	L’Étang-Salé, Réunion	B. P.
2022.73777722493	12.345020867123800	0.03144443460615980	L’Étang-Salé, Réunion	B. P.
2022.73777735175	12.438458890554800	0.03394685418475880	L’Étang-Salé, Réunion	B. P.
2022.73777747858	12.442541749292700	0.034996972229245100	L’Étang-Salé, Réunion	B. P.
2022.7377776054	12.377298902139000	0.03566841417288550	L’Étang-Salé, Réunion	B. P.
2022.73777773222	12.440300089501600	0.03317312301576940	L’Étang-Salé, Réunion	B. P.
2022.73777785905	12.527194360725900	0.03630326322115080	L’Étang-Salé, Réunion	B. P.
2022.73777798587	12.437900167425700	0.03767208966854090	L’Étang-Salé, Réunion	B. P.
2022.73777811269	12.464793459232500	0.03423733877923990	L’Étang-Salé, Réunion	B. P.
2022.73777823951	12.409852135511600	0.03336115774218250	L’Étang-Salé, Réunion	B. P.
2022.73777836634	12.499825781290400	0.035626381393017100	L’Étang-Salé, Réunion	B. P.
2022.73777849316	12.512977550956100	0.033770909875781100	L’Étang-Salé, Réunion	B. P.
2022.73777861998	12.539672709772300	0.03299461594709240	L’Étang-Salé, Réunion	B. P.
2022.73777874681	12.58885466719390	0.03405250663268630	L’Étang-Salé, Réunion	B. P.
2022.73777887363	12.528741700985200	0.03444187421163840	L’Étang-Salé, Réunion	B. P.
2022.73777900045	12.508508729577500	0.03539779869735360	L’Étang-Salé, Réunion	B. P.
2022.73777912752	12.5803822169935	0.03301556706585460	L’Étang-Salé, Réunion	B. P.
2022.73777922263	12.539840287419600	0.035430380852232600	L’Étang-Salé, Réunion	B. P.
2022.73777934946	12.556143067379	0.03582315355366550	L’Étang-Salé, Réunion	B. P.
2022.73777947628	12.531867626966000	0.035049783783778600	L’Étang-Salé, Réunion	B. P.
2022.7377796031	12.594632126793200	0.03380436800488040	L’Étang-Salé, Réunion	B. P.
2022.73777972993	13.043136467632500	0.044923610967323600	L’Étang-Salé, Réunion	B. P.
2022.73777985675	12.640932957222100	0.03449906820452580	L’Étang-Salé, Réunion	B. P.
2022.73777998357	12.583323219745200	0.03912472383257570	L’Étang-Salé, Réunion	B. P.
2022.7377801104	12.633867677311900	0.03666571675630890	L’Étang-Salé, Réunion	B. P.
2022.73778023722	12.555913043247600	0.0334580610682836	L’Étang-Salé, Réunion	B. P.
2022.73778036404	12.730842490763800	0.035857570080398400	L’Étang-Salé, Réunion	B. P.
2022.73778049087	12.795762455917700	0.03503704251364760	L’Étang-Salé, Réunion	B. P.
2022.73778061769	12.577356525868700	0.03538298501435820	L’Étang-Salé, Réunion	B. P.
2022.73778074451	12.593181672795800	0.035880621978848100	L’Étang-Salé, Réunion	B. P.
2022.73778087133	12.713206143027200	0.03550514240162120	L’Étang-Salé, Réunion	B. P.
2022.7377809984	12.719733963308900	0.03738998976284500	L’Étang-Salé, Réunion	B. P.
2022.73778112522	12.66979504168230	0.03332115092636050	L’Étang-Salé, Réunion	B. P.
2022.73778125205	12.615442854866700	0.03529094184061530	L’Étang-Salé, Réunion	B. P.
2022.73778137887	12.59420890823930	0.03441555075514300	L’Étang-Salé, Réunion	B. P.
2022.73778150569	12.77401665545070	0.03669815204542890	L’Étang-Salé, Réunion	B. P.
2022.73778163251	12.651164115237800	0.03736582639275790	L’Étang-Salé, Réunion	B. P.
2022.73778175934	12.687729178391000	0.03546191824008830	L’Étang-Salé, Réunion	B. P.
2022.73778188616	12.651329760711700	0.03565218056374740	L’Étang-Salé, Réunion	B. P.
2022.73778201298	12.722208901804800	0.03763592676927540	L’Étang-Salé, Réunion	B. P.
2022.73778213981	12.761756895952700	0.0384357615600215	L’Étang-Salé, Réunion	B. P.
2022.73778226663	12.670013961570100	0.03757263691163080	L’Étang-Salé, Réunion	B. P.
2022.73778239345	12.712589020128700	0.03766194012853840	L’Étang-Salé, Réunion	B. P.
2022.73778252028	12.718587139274100	0.036844645011362500	L’Étang-Salé, Réunion	B. P.
2022.7377826471	12.740718548292500	0.0389690089297395	L’Étang-Salé, Réunion	B. P.
2022.73778277392	12.811985896804100	0.03789210997955420	L’Étang-Salé, Réunion	B. P.
2022.73778290099	12.919600178676800	0.03754151831790910	L’Étang-Salé, Réunion	B. P.
2022.73778302781	12.803291882219900	0.040159644730652200	L’Étang-Salé, Réunion	B. P.
2022.73778315463	12.69532746022280	0.03754462117715170	L’Étang-Salé, Réunion	B. P.
2022.73778328146	12.81032705835360	0.03704722943029910	L’Étang-Salé, Réunion	B. P.
2022.73778340828	12.756621809633500	0.03562699568766010	L’Étang-Salé, Réunion	B. P.
2022.7377835034	12.852114659136500	0.03875046936674490	L’Étang-Salé, Réunion	B. P.
2022.73778375704	12.784479333972100	0.03814493423356150	L’Étang-Salé, Réunion	B. P.
2022.73778388387	12.833363548152300	0.03912931359131130	L’Étang-Salé, Réunion	B. P.
2022.73778401069	12.860817176113600	0.03652371784072670	L’Étang-Salé, Réunion	B. P.
2022.73778413751	12.742059957279000	0.04008716327722870	L’Étang-Salé, Réunion	B. P.
2022.73778426433	12.631108293534800	0.04336862827717660	L’Étang-Salé, Réunion	B. P.
2022.73778439116	12.833681179071000	0.03737521085627220	L’Étang-Salé, Réunion	B. P.
2022.73778451798	12.826237749864800	0.03676081783497420	L’Étang-Salé, Réunion	B. P.
2022.7377846448	12.786865742468000	0.03761684769044570	L’Étang-Salé, Réunion	B. P.
2022.73778477163	12.876131554002700	0.040406534722281000	L’Étang-Salé, Réunion	B. P.
2022.73778489869	12.754255347870600	0.03912800896202830	L’Étang-Salé, Réunion	B. P.
2022.73778502551	12.774549268703300	0.03848007652551460	L’Étang-Salé, Réunion	B. P.
2022.73778515234	12.80567097193010	0.03810789244127610	L’Étang-Salé, Réunion	B. P.
2022.73778527916	12.87047260431320	0.03962177436966390	L’Étang-Salé, Réunion	B. P.
2022.73778540598	12.753683198521300	0.03813887096349700	L’Étang-Salé, Réunion	B. P.
2022.73778553281	12.847674790443500	0.04188088724684880	L’Étang-Salé, Réunion	B. P.
2022.73778565963	12.928580802088300	0.040489628806257200	L’Étang-Salé, Réunion	B. P.
2022.73778578645	12.963350188744600	0.0393494430254007	L’Étang-Salé, Réunion	B. P.
2022.73778591328	12.833745924936300	0.03796965995946540	L’Étang-Salé, Réunion	B. P.
2022.7377860401	12.855072602438800	0.03953838031152170	L’Étang-Salé, Réunion	B. P.
2022.73778616692	12.82075961050340	0.041821169047700700	L’Étang-Salé, Réunion	B. P.
2022.73778629375	12.881362511901800	0.04013822643492450	L’Étang-Salé, Réunion	B. P.
2022.73778642057	12.818711831613100	0.038945961075692100	L’Étang-Salé, Réunion	B. P.
2022.73778654739	12.821055033269000	0.04103299142722510	L’Étang-Salé, Réunion	B. P.
2022.73778667421	12.887777053308000	0.03708861512325690	L’Étang-Salé, Réunion	B. P.
2022.73778680128	12.935411072135200	0.039677066237140100	L’Étang-Salé, Réunion	B. P.
2022.7377869281	12.853167795010100	0.037994585456889000	L’Étang-Salé, Réunion	B. P.
2022.73778705493	12.884638099099900	0.04257369094921760	L’Étang-Salé, Réunion	B. P.
2022.73778718175	13.026574944951200	0.0431224724098619	L’Étang-Salé, Réunion	B. P.
2022.73778730857	12.986727494353900	0.04141585473088240	L’Étang-Salé, Réunion	B. P.
2022.73778743539	12.884387127179300	0.0396293667721353	L’Étang-Salé, Réunion	B. P.
2022.73778756222	12.98733499441990	0.040543736867780800	L’Étang-Salé, Réunion	B. P.
2022.73778768904	12.891215036026000	0.04008734423872340	L’Étang-Salé, Réunion	B. P.
2022.73778781586	12.895089389257400	0.039762050619153100	L’Étang-Salé, Réunion	B. P.
2022.73778791098	12.910317453074100	0.03892881316566560	L’Étang-Salé, Réunion	B. P.
2022.7377880378	12.888826731088100	0.03894368362618490	L’Étang-Salé, Réunion	B. P.
2022.73778816463	12.846148860718500	0.04414466963736750	L’Étang-Salé, Réunion	B. P.
2022.73778829145	12.74500006290940	0.043689977003478700	L’Étang-Salé, Réunion	B. P.
2022.73778841827	12.905570496660300	0.040458837317554300	L’Étang-Salé, Réunion	B. P.
2022.7377885451	12.964697965774500	0.03986846328457660	L’Étang-Salé, Réunion	B. P.
2022.73778867216	12.964293789998500	0.039464194084626300	L’Étang-Salé, Réunion	B. P.
2022.73778879898	12.959107649579000	0.03966541855831600	L’Étang-Salé, Réunion	B. P.
2022.73778892581	12.93164786270150	0.03820490567133080	L’Étang-Salé, Réunion	B. P.
2022.73778905263	12.850260691638800	0.03695736468537090	L’Étang-Salé, Réunion	B. P.
2022.73778917945	12.908588105572900	0.04045891505491400	L’Étang-Salé, Réunion	B. P.
2022.73778930628	13.509535022446200	0.05151580624368350	L’Étang-Salé, Réunion	B. P.
2022.7377894331	12.912523327031200	0.03990348756602680	L’Étang-Salé, Réunion	B. P.
2022.73778955992	12.889384514968400	0.038324212435518900	L’Étang-Salé, Réunion	B. P.
2022.73778968675	12.895457234664800	0.03874944143651200	L’Étang-Salé, Réunion	B. P.
2022.73778981357	12.881855601479200	0.03920974698023300	L’Étang-Salé, Réunion	B. P.
2022.73778994039	12.924158938832900	0.04136321750418180	L’Étang-Salé, Réunion	B. P.
2022.73779006721	12.873832170087900	0.037721466573202600	L’Étang-Salé, Réunion	B. P.
2022.73779019404	13.012736538453200	0.04140322093420860	L’Étang-Salé, Réunion	B. P.
2022.73779032086	12.920339742774500	0.039238910843449500	L’Étang-Salé, Réunion	B. P.
2022.73779044768	12.96593269610990	0.04078222736657160	L’Étang-Salé, Réunion	B. P.
2022.73779057475	12.977533610289700	0.039211518168605800	L’Étang-Salé, Réunion	B. P.
2022.73779070157	12.910399701885300	0.04300476650257430	L’Étang-Salé, Réunion	B. P.
2022.73779082839	12.955115650184900	0.03877457249716040	L’Étang-Salé, Réunion	B. P.
2022.73779095522	12.818969006531800	0.03907708504071220	L’Étang-Salé, Réunion	B. P.
2022.73779108204	12.972055053647500	0.04136079915370060	L’Étang-Salé, Réunion	B. P.
2022.73779120886	12.88180818420160	0.04097807950618460	L’Étang-Salé, Réunion	B. P.
2022.73779133569	12.974979181966800	0.039414023616420000	L’Étang-Salé, Réunion	B. P.
2022.73779146251	12.948995150805000	0.04027621619232850	L’Étang-Salé, Réunion	B. P.
2022.73779158933	12.991245435095700	0.04008173627432780	L’Étang-Salé, Réunion	B. P.
2022.73779171616	12.915242952623100	0.04070847487173800	L’Étang-Salé, Réunion	B. P.
2022.73779184298	12.94416688557690	0.03949472861034240	L’Étang-Salé, Réunion	B. P.
2022.7377919698	12.874326751562000	0.04019737641245680	L’Étang-Salé, Réunion	B. P.
2022.73779209663	12.906968313367300	0.03970348215335840	L’Étang-Salé, Réunion	B. P.
2022.73779219174	12.919254457958800	0.03756003937190430	L’Étang-Salé, Réunion	B. P.
2022.73779244563	12.914780808636300	0.04143081097406940	L’Étang-Salé, Réunion	B. P.
2022.7377928261	13.016217264900300	0.04189841030001030	L’Étang-Salé, Réunion	B. P.
2022.73779295292	12.91035590056230	0.03992415591309820	L’Étang-Salé, Réunion	B. P.
2022.73779307975	13.05958918406300	0.0407721445947899	L’Étang-Salé, Réunion	B. P.
2022.73779320657	13.105885795754400	0.04201995071218850	L’Étang-Salé, Réunion	B. P.
2022.73779333339	12.905796626488400	0.039815889790753500	L’Étang-Salé, Réunion	B. P.
2022.73779346021	12.966770640803400	0.0403489116738847	L’Étang-Salé, Réunion	B. P.
2022.73779358704	12.942975619017500	0.037863947169357300	L’Étang-Salé, Réunion	B. P.
2022.73779371386	12.847077188172800	0.03952496787235810	L’Étang-Salé, Réunion	B. P.
2022.73779384068	13.025823703594600	0.03939700360239080	L’Étang-Salé, Réunion	B. P.
2022.73779396751	12.970887900691900	0.04009037244600750	L’Étang-Salé, Réunion	B. P.
2022.73779409433	12.984611464074	0.03977608967970230	L’Étang-Salé, Réunion	B. P.
2022.73779422115	12.984680102624900	0.03928298020822420	L’Étang-Salé, Réunion	B. P.
2022.73779434822	13.04114510410370	0.0419629148737944	L’Étang-Salé, Réunion	B. P.
2022.73779447504	12.978781234075000	0.04116913550477030	L’Étang-Salé, Réunion	B. P.
2022.73779460186	12.953242463075200	0.03736541488380590	L’Étang-Salé, Réunion	B. P.
2022.73779472869	13.016283261361600	0.039966191283721	L’Étang-Salé, Réunion	B. P.
2022.73779485551	12.867703684271900	0.03948666838483240	L’Étang-Salé, Réunion	B. P.
2022.73779498233	13.010151220052900	0.04129247910711	L’Étang-Salé, Réunion	B. P.
2022.73779510916	13.130017094574900	0.044898940768818	L’Étang-Salé, Réunion	B. P.
2022.73779523598	13.061571910819100	0.04042780495701800	L’Étang-Salé, Réunion	B. P.
2022.7377953628	12.879262629014000	0.0373732510905046	L’Étang-Salé, Réunion	B. P.
2022.73779548963	13.189810384990400	0.04146485264544470	L’Étang-Salé, Réunion	B. P.
2022.73779561645	12.83829420148710	0.03852077935150920	L’Étang-Salé, Réunion	B. P.
2022.73779574327	12.911579222078800	0.040172727799030100	L’Étang-Salé, Réunion	B. P.
2022.73779587009	13.101308454905100	0.041931673471037000	L’Étang-Salé, Réunion	B. P.
2022.73779599692	12.925281075775100	0.038590862082775300	L’Étang-Salé, Réunion	B. P.
2022.73779612374	12.984425486494400	0.039305687682846700	L’Étang-Salé, Réunion	B. P.
2022.73779625081	12.890795485506300	0.041879974337657400	L’Étang-Salé, Réunion	B. P.
2022.73779637763	12.84470575170150	0.03929773980345130	L’Étang-Salé, Réunion	B. P.
2022.73779650445	13.017629574676300	0.040384402642388000	L’Étang-Salé, Réunion	B. P.
2022.73779659957	12.894449945463100	0.041335395533457300	L’Étang-Salé, Réunion	B. P.
2022.73779672639	13.06899794693030	0.04276033272868230	L’Étang-Salé, Réunion	B. P.
2022.73779685321	13.065906843651800	0.0414905210275818	L’Étang-Salé, Réunion	B. P.
2022.73779698004	13.042576751859100	0.04398315588814810	L’Étang-Salé, Réunion	B. P.
2022.73779710686	13.03370671786460	0.041234364176257900	L’Étang-Salé, Réunion	B. P.
2022.73779723368	12.888061697433700	0.039651291322830100	L’Étang-Salé, Réunion	B. P.
2022.73779736051	13.028494108331200	0.040455223376379800	L’Étang-Salé, Réunion	B. P.
2022.73779748733	12.94729153678800	0.039924675901644500	L’Étang-Salé, Réunion	B. P.
2022.73779761415	12.928274421472800	0.04176459770202240	L’Étang-Salé, Réunion	B. P.
2022.73779774098	12.927888842284400	0.04109685554646260	L’Étang-Salé, Réunion	B. P.
2022.7377978678	12.945624797836100	0.04027802128150940	L’Étang-Salé, Réunion	B. P.
2022.73779799462	12.94115075905040	0.04125806039076680	L’Étang-Salé, Réunion	B. P.
2022.73779812169	13.215907839546400	0.04950452023516230	L’Étang-Salé, Réunion	B. P.
2022.73779824851	12.956905844815400	0.040194968815188400	L’Étang-Salé, Réunion	B. P.
2022.73779837533	12.988400964950400	0.04319633540704090	L’Étang-Salé, Réunion	B. P.
2022.73779850216	12.98966462340710	0.041571563531625100	L’Étang-Salé, Réunion	B. P.
2022.73779862898	12.957994509120800	0.04112309785857250	L’Étang-Salé, Réunion	B. P.
2022.7377987558	12.940469445053700	0.040603997151617100	L’Étang-Salé, Réunion	B. P.
2022.73779888263	13.048798614898900	0.041761592376201600	L’Étang-Salé, Réunion	B. P.
2022.73779900945	12.81397371549700	0.039458482309839100	L’Étang-Salé, Réunion	B. P.
2022.73779913627	12.937477960487100	0.04063648568411710	L’Étang-Salé, Réunion	B. P.
2022.73779926309	12.866320249549300	0.03909262678160860	L’Étang-Salé, Réunion	B. P.
2022.73779938992	12.863443279619500	0.038291988872292500	L’Étang-Salé, Réunion	B. P.
2022.73779951674	13.07399703762910	0.04605131987862370	L’Étang-Salé, Réunion	B. P.
2022.73779977039	13.015511787785800	0.04150294407368130	L’Étang-Salé, Réunion	B. P.
2022.73779989721	12.882037431563700	0.037816847058749200	L’Étang-Salé, Réunion	B. P.
2022.73780002427	12.980464035013500	0.04032820752656720	L’Étang-Salé, Réunion	B. P.
2022.7378001511	12.989475860342500	0.04141901473908820	L’Étang-Salé, Réunion	B. P.
2022.73780027792	12.928417288876800	0.038889868477193900	L’Étang-Salé, Réunion	B. P.
2022.73780040474	12.943097231342400	0.04036837909008930	L’Étang-Salé, Réunion	B. P.
2022.73780053157	12.930420378443400	0.04365891881072310	L’Étang-Salé, Réunion	B. P.
2022.73780065839	12.925014923497300	0.042127605074408500	L’Étang-Salé, Réunion	B. P.
2022.73780078521	13.016029402433500	0.04031322832848620	L’Étang-Salé, Réunion	B. P.
2022.73780088033	12.987661554186500	0.04211938348313470	L’Étang-Salé, Réunion	B. P.
2022.73780100715	12.876189111296400	0.04041837190133370	L’Étang-Salé, Réunion	B. P.
2022.73780113398	12.923602607416500	0.04047578722485360	L’Étang-Salé, Réunion	B. P.
2022.7378012608	12.938412317200400	0.04188260173490350	L’Étang-Salé, Réunion	B. P.
2022.73780138762	13.001758572853500	0.04209811053894660	L’Étang-Salé, Réunion	B. P.
2022.73780151445	12.90559387619110	0.04000741648872300	L’Étang-Salé, Réunion	B. P.
2022.73780164127	12.862412506676200	0.03870219277023420	L’Étang-Salé, Réunion	B. P.
2022.73780176809	12.918009997879300	0.038810312151167700	L’Étang-Salé, Réunion	B. P.
2022.73780189491	12.99734378243730	0.04071612471216810	L’Étang-Salé, Réunion	B. P.
2022.73780202198	12.889064920912200	0.03994172731909270	L’Étang-Salé, Réunion	B. P.
2022.7378021488	12.99669605646630	0.041157915269409800	L’Étang-Salé, Réunion	B. P.
2022.73780227563	12.936504065000500	0.040171695231389600	L’Étang-Salé, Réunion	B. P.
2022.73780252927	13.101241077124300	0.04144963003122820	L’Étang-Salé, Réunion	B. P.
2022.73780265609	12.991533528004500	0.04104038264205170	L’Étang-Salé, Réunion	B. P.
2022.73780278292	12.88415275977930	0.04035729483935560	L’Étang-Salé, Réunion	B. P.
2022.73780290974	12.949318641189600	0.04262878390407360	L’Étang-Salé, Réunion	B. P.
2022.73780303656	12.960712583488700	0.04165832036748720	L’Étang-Salé, Réunion	B. P.
2022.73780316339	12.971194880732500	0.04204660347502710	L’Étang-Salé, Réunion	B. P.
2022.73780329021	13.059112367690700	0.03953790900552040	L’Étang-Salé, Réunion	B. P.
2022.73780341703	12.91376168174800	0.03938648582756410	L’Étang-Salé, Réunion	B. P.
2022.73780354386	13.027650281146500	0.03937921398512960	L’Étang-Salé, Réunion	B. P.
2022.73780367068	12.978006871174000	0.041443705615178200	L’Étang-Salé, Réunion	B. P.
2022.7378037975	12.97080081257720	0.03988167680986410	L’Étang-Salé, Réunion	B. P.
2022.73780392457	12.910128653113800	0.03856695606363050	L’Étang-Salé, Réunion	B. P.
2022.73780405139	12.90361756702470	0.03921799875223980	L’Étang-Salé, Réunion	B. P.
2022.73780417821	13.018593581018000	0.03946522449760740	L’Étang-Salé, Réunion	B. P.
2022.73780455868	12.957376167806400	0.040898275672716200	L’Étang-Salé, Réunion	B. P.
2022.73780468551	12.966339300843500	0.04005692802970650	L’Étang-Salé, Réunion	B. P.
2022.73780481233	12.884556641318200	0.039318278922878000	L’Étang-Salé, Réunion	B. P.
2022.73780493915	12.882945852177800	0.03847334642358720	L’Étang-Salé, Réunion	B. P.
2022.73780506597	13.094165586920600	0.04205034617390600	L’Étang-Salé, Réunion	B. P.
2022.7378051928	12.983292873969300	0.041221993655215700	L’Étang-Salé, Réunion	B. P.
2022.73780528791	12.902806678625200	0.04087746262176470	L’Étang-Salé, Réunion	B. P.
2022.73780541474	12.846444015607100	0.040308906250737200	L’Étang-Salé, Réunion	B. P.
2022.73780554156	13.027047608179400	0.041257755317064800	L’Étang-Salé, Réunion	B. P.
2022.73780566838	12.947934214151300	0.03956380312799290	L’Étang-Salé, Réunion	B. P.
2022.73780579545	12.899654065739300	0.04021017441833690	L’Étang-Salé, Réunion	B. P.
2022.73780592227	12.877059232286900	0.041584638767847800	L’Étang-Salé, Réunion	B. P.
2022.73780604909	13.030027984167600	0.04367561251304420	L’Étang-Salé, Réunion	B. P.
2022.73780630274	12.97422398053550	0.04050882105379500	L’Étang-Salé, Réunion	B. P.
2022.73780642956	12.975819621625200	0.041338629864327500	L’Étang-Salé, Réunion	B. P.
2022.73775731081	14.337694226171000	0.1812759067592080	Le Tampon, Réunion	P. H.
2022.73775737423	14.210348473707500	0.1764133079071200	Le Tampon, Réunion	P. H.
2022.73775743764	14.036944134749900	0.14891481278128500	Le Tampon, Réunion	P. H.
2022.73775750105	14.172568615614200	0.1713921761674340	Le Tampon, Réunion	P. H.
2022.737757533	14.079181661267900	0.15999959740537400	Le Tampon, Réunion	P. H.
2022.7377575647	14.069841286037500	0.15038355811536800	Le Tampon, Réunion	P. H.
2022.73775762811	14.028787431310700	0.14536122501764400	Le Tampon, Réunion	P. H.
2022.73775769153	13.768203199015700	0.12334432866226300	Le Tampon, Réunion	P. H.
2022.73775785005	14.37809276626500	0.18814005419733600	Le Tampon, Réunion	P. H.
2022.73775791347	14.399111481333	0.18206207259038900	Le Tampon, Réunion	P. H.
2022.73775794517	13.897218535445700	0.14551939005329400	Le Tampon, Réunion	P. H.
2022.73775800858	13.917238493154200	0.15504892607648100	Le Tampon, Réunion	P. H.
2022.73775807199	14.275991918248300	0.175697752065816	Le Tampon, Réunion	P. H.
2022.73775816711	14.428228908237700	0.18980909400136700	Le Tampon, Réunion	P. H.
2022.73775826223	14.50652830985090	0.18541663093797600	Le Tampon, Réunion	P. H.
2022.73775829393	13.992040548740100	0.15659462651322700	Le Tampon, Réunion	P. H.
2022.73775832564	14.121144293335000	0.18558339355997100	Le Tampon, Réunion	P. H.
2022.73775835735	13.993912556499300	0.1375143800620560	Le Tampon, Réunion	P. H.
2022.73775842076	14.043838845430000	0.1595503501399380	Le Tampon, Réunion	P. H.
2022.73775848417	14.474968962916800	0.1984643965312320	Le Tampon, Réunion	P. H.
2022.73775851588	14.043186191431200	0.1383165153517830	Le Tampon, Réunion	P. H.
2022.73775854758	14.445978586008600	0.19692058760507900	Le Tampon, Réunion	P. H.
2022.73775855778	14.203298063617400	0.17649825839071900	Le Tampon, Réunion	P. H.
2022.73775861099	14.188089323893200	0.1639292884980300	Le Tampon, Réunion	P. H.
2022.7377586427	14.057271929886600	0.13762445522843500	Le Tampon, Réunion	P. H.
2022.73775873782	14.271633018783400	0.18194580686418200	Le Tampon, Réunion	P. H.
2022.73775876952	14.053605138041000	0.1569283793075140	Le Tampon, Réunion	P. H.
2022.73775880123	14.150099242249000	0.17971761762450700	Le Tampon, Réunion	P. H.
2022.73775886464	14.28739492522880	0.16809879739058100	Le Tampon, Réunion	P. H.
2022.73775892805	14.177272144839100	0.16445438391569600	Le Tampon, Réunion	P. H.
2022.73775905487	14.238144608265300	0.16407986814101300	Le Tampon, Réunion	P. H.
2022.73775911828	13.927069094624400	0.13288252233534600	Le Tampon, Réunion	P. H.
2022.73775914999	14.366654899067200	0.18193597374087100	Le Tampon, Réunion	P. H.
2022.73775927681	14.504515437520500	0.19308271564049100	Le Tampon, Réunion	P. H.
2022.7377595307	14.235407351137800	0.19373177000033900	Le Tampon, Réunion	P. H.
2022.73775968923	14.435944006111600	0.19199814757017100	Le Tampon, Réunion	P. H.
2022.73775975264	14.111550337028100	0.15181084207132500	Le Tampon, Réunion	P. H.
2022.73775981605	14.242132739481600	0.16653512935424500	Le Tampon, Réunion	P. H.
2022.73775984776	14.402482092889600	0.19924215338010400	Le Tampon, Réunion	P. H.
2022.73775987946	14.430422415223700	0.19186364736685000	Le Tampon, Réunion	P. H.
2022.73775991117	14.197166292350800	0.1784999085057900	Le Tampon, Réunion	P. H.
2022.73775997458	14.208115663894200	0.15075759048148800	Le Tampon, Réunion	P. H.
2022.73776000629	14.128101685146900	0.14931183511898000	Le Tampon, Réunion	P. H.
2022.73776010141	14.42132511836370	0.1900819715010530	Le Tampon, Réunion	P. H.
2022.73776013311	14.057735227469200	0.1442683752192330	Le Tampon, Réunion	P. H.
2022.73776016482	14.3541394434732	0.1723573316861650	Le Tampon, Réunion	P. H.
2022.73776019652	14.158123111172700	0.17733766266946800	Le Tampon, Réunion	P. H.
2022.73776022823	14.153689040089500	0.16827201722246500	Le Tampon, Réunion	P. H.
2022.73776025993	14.251588533535000	0.18260952311595700	Le Tampon, Réunion	P. H.
2022.73776054529	14.068979123159900	0.16375052753655100	Le Tampon, Réunion	P. H.
2022.73776067211	14.091992103562900	0.15509967275097900	Le Tampon, Réunion	P. H.
2022.73776073552	14.124252885151700	0.15591454124985600	Le Tampon, Réunion	P. H.
2022.73776086234	14.138068140499000	0.15629847941655300	Le Tampon, Réunion	P. H.
2022.73776089405	14.007664486263100	0.15225157990096800	Le Tampon, Réunion	P. H.
2022.73776092576	13.84521974084360	0.12495326873950300	Le Tampon, Réunion	P. H.
2022.73776095746	14.175450214996400	0.15989741828105200	Le Tampon, Réunion	P. H.
2022.7377611477	14.132193305796600	0.15356131755215900	Le Tampon, Réunion	P. H.
2022.7377611794	14.327636027948500	0.17722150314754800	Le Tampon, Réunion	P. H.
2022.73776121111	13.974760358599100	0.13592189657473500	Le Tampon, Réunion	P. H.
2022.73776124281	14.298266279210300	0.17603287106980900	Le Tampon, Réunion	P. H.
2022.73776127452	14.070405207274000	0.14186854636347700	Le Tampon, Réunion	P. H.
2022.73776133817	14.185439168009900	0.15639910161881600	Le Tampon, Réunion	P. H.
2022.73776146499	14.465192397731900	0.199473813259675	Le Tampon, Réunion	P. H.
2022.7377614967	14.200430420358200	0.1566699018436410	Le Tampon, Réunion	P. H.
2022.73776159182	14.359358422757700	0.18073847240592700	Le Tampon, Réunion	P. H.
2022.73776165523	14.20540744607400	0.17714042726488500	Le Tampon, Réunion	P. H.
2022.73776168693	14.460923969416000	0.19127911611903300	Le Tampon, Réunion	P. H.
2022.73776171864	14.061757052551600	0.14232031884824800	Le Tampon, Réunion	P. H.
2022.73776175035	14.324687695506500	0.19390568448171500	Le Tampon, Réunion	P. H.
2022.73776181376	14.262331968233500	0.16386847686798000	Le Tampon, Réunion	P. H.
2022.73776184546	13.919527941961200	0.12989644387123400	Le Tampon, Réunion	P. H.
2022.73776187717	14.09813366361370	0.1558528151951800	Le Tampon, Réunion	P. H.
2022.73776194058	13.821653662542000	0.150304332793131	Le Tampon, Réunion	P. H.
2022.73776197229	14.041430839390500	0.15544985584679600	Le Tampon, Réunion	P. H.
2022.73776200399	13.65633801554640	0.11340780275167000	Le Tampon, Réunion	P. H.
2022.7377620357	14.44409392616510	0.19566744742736800	Le Tampon, Réunion	P. H.
2022.7377620674	14.183208468336800	0.16072502663339300	Le Tampon, Réunion	P. H.
2022.73776213082	14.373467974417800	0.19271394422671200	Le Tampon, Réunion	P. H.
2022.73776216252	14.044043528070000	0.15827947135741400	Le Tampon, Réunion	P. H.
2022.73776225764	13.762600521576400	0.12145989530312000	Le Tampon, Réunion	P. H.
2022.73776235276	14.140689825478500	0.18411021304437900	Le Tampon, Réunion	P. H.
2022.73776238446	14.115028618207900	0.174934248311993	Le Tampon, Réunion	P. H.
2022.73776247958	14.094632950868900	0.16873982539039000	Le Tampon, Réunion	P. H.
2022.73776251128	14.209399275988500	0.18065480529433800	Le Tampon, Réunion	P. H.
2022.7377625747	14.15760644200050	0.16375332021101000	Le Tampon, Réunion	P. H.
2022.7377626064	13.85223780331860	0.14069454353750800	Le Tampon, Réunion	P. H.
2022.73776266981	13.82910131168220	0.18486449671500900	Le Tampon, Réunion	P. H.
2022.73776270152	14.092698678834100	0.16766067341493200	Le Tampon, Réunion	P. H.
2022.73776273323	14.272058315804800	0.18557994818678800	Le Tampon, Réunion	P. H.
2022.73776286005	14.317892559003800	0.16898312109304400	Le Tampon, Réunion	P. H.
2022.73776292346	13.764462137981200	0.1300957014747240	Le Tampon, Réunion	P. H.
2022.73776298687	14.428139255962900	0.1922937657510460	Le Tampon, Réunion	P. H.
2022.73776301858	14.234736891896200	0.18045699367944700	Le Tampon, Réunion	P. H.
2022.73776305028	14.375137632309100	0.18923688627538000	Le Tampon, Réunion	P. H.
2022.73776308199	14.356110502589100	0.1726491435253010	Le Tampon, Réunion	P. H.
2022.7377631454	14.481441390314300	0.19773085984000100	Le Tampon, Réunion	P. H.
2022.73776327246	14.254529488615200	0.18073644273228600	Le Tampon, Réunion	P. H.
2022.73776333588	14.44805480412330	0.19427254356821700	Le Tampon, Réunion	P. H.
2022.73776343099	14.290240078986300	0.19555570311561700	Le Tampon, Réunion	P. H.
2022.73776355782	14.150760005304100	0.13947730418723800	Le Tampon, Réunion	P. H.
2022.73776358952	14.471324241482700	0.18308875561092100	Le Tampon, Réunion	P. H.
2022.73776368464	14.075430892202700	0.1635796254741290	Le Tampon, Réunion	P. H.
2022.73776371635	14.046976645209200	0.15415360981958600	Le Tampon, Réunion	P. H.
2022.73776374805	14.274082887919200	0.16122014360915000	Le Tampon, Réunion	P. H.
2022.73776377976	14.300812470525900	0.1923300186790370	Le Tampon, Réunion	P. H.
2022.73776393829	14.313187649513000	0.1959914770134570	Le Tampon, Réunion	P. H.
2022.73776396999	13.927672104808800	0.14266713858620600	Le Tampon, Réunion	P. H.
2022.7377640017	14.309661609176600	0.18211436974438700	Le Tampon, Réunion	P. H.
2022.7377640334	14.31734577631350	0.1994087905190710	Le Tampon, Réunion	P. H.
2022.73776406511	14.311635062685300	0.17963200307239300	Le Tampon, Réunion	P. H.
2022.73776422364	13.739666332620600	0.13176803238620800	Le Tampon, Réunion	P. H.
2022.73776425534	14.111544771428200	0.15188401251479700	Le Tampon, Réunion	P. H.
2022.73776431876	14.144379399024300	0.14409196611899700	Le Tampon, Réunion	P. H.
2022.73776438217	13.975418006814900	0.139305671193178	Le Tampon, Réunion	P. H.
2022.73776444558	14.228369843618900	0.1637958760394470	Le Tampon, Réunion	P. H.
2022.7377645407	14.066150524935300	0.13581528838713900	Le Tampon, Réunion	P. H.
2022.7377645724	14.04951504942190	0.14658577055262800	Le Tampon, Réunion	P. H.
2022.73776460411	14.021738365286900	0.15104710576194800	Le Tampon, Réunion	P. H.
2022.73776466752	14.014313868840700	0.1733155847664540	Le Tampon, Réunion	P. H.
2022.73776473093	13.898431879354800	0.12802545383651100	Le Tampon, Réunion	P. H.
2022.73776476264	14.3748130716296	0.1851387061025010	Le Tampon, Réunion	P. H.
2022.73776482605	14.36872913363270	0.19602296694884200	Le Tampon, Réunion	P. H.
2022.73776488946	13.948980768612100	0.13649191828798000	Le Tampon, Réunion	P. H.
2022.73776495287	14.36684414245060	0.1952106456442540	Le Tampon, Réunion	P. H.
2022.73776504799	14.02094239337960	0.13473003765399200	Le Tampon, Réunion	P. H.
2022.7377651114	13.66012017409190	0.10923229776361900	Le Tampon, Réunion	P. H.
2022.73776514335	14.218937689586900	0.1785336017729740	Le Tampon, Réunion	P. H.
2022.73776517505	14.163820947900000	0.15709063968995900	Le Tampon, Réunion	P. H.
2022.73776520676	14.139483679662800	0.1649452111168480	Le Tampon, Réunion	P. H.
2022.73776523846	13.882014755322400	0.149298860160538	Le Tampon, Réunion	P. H.
2022.73776527017	13.959302779888900	0.12754870412781100	Le Tampon, Réunion	P. H.
2022.73776533358	14.13576064809760	0.1693297804936600	Le Tampon, Réunion	P. H.
2022.73776536529	13.671172909288200	0.12700144247607200	Le Tampon, Réunion	P. H.
2022.7377654287	14.41071618306180	0.1832824805184710	Le Tampon, Réunion	P. H.
2022.73776558723	14.132514899943300	0.1535575565532840	Le Tampon, Réunion	P. H.
2022.73776565064	14.306337596677500	0.1536494435600050	Le Tampon, Réunion	P. H.
2022.73776590428	14.278662948679400	0.19165270170078900	Le Tampon, Réunion	P. H.
2022.73776603111	13.929809742768100	0.15081701021153500	Le Tampon, Réunion	P. H.
2022.73776606281	14.138571829696000	0.17184419816682000	Le Tampon, Réunion	P. H.
2022.73776609452	14.336988505745700	0.18938409968013400	Le Tampon, Réunion	P. H.
2022.73776615793	14.30164369530850	0.17145265766672900	Le Tampon, Réunion	P. H.
2022.73776618964	14.393306116537300	0.16687307078505400	Le Tampon, Réunion	P. H.
2022.73776625305	14.371668241450800	0.19100100491579700	Le Tampon, Réunion	P. H.
2022.73776628475	14.57673739456310	0.1890895053235640	Le Tampon, Réunion	P. H.
2022.73776637987	14.234926185593500	0.18341812077108000	Le Tampon, Réunion	P. H.
2022.73776641158	14.224309771338800	0.16806791937007200	Le Tampon, Réunion	P. H.
2022.73776647499	14.073821452266900	0.15551243581720000	Le Tampon, Réunion	P. H.
2022.73776657011	14.29064330514900	0.1676210214959210	Le Tampon, Réunion	P. H.
2022.73776660181	14.146790353854000	0.16108718067368400	Le Tampon, Réunion	P. H.
2022.73776663352	14.326007033980100	0.18884618760726100	Le Tampon, Réunion	P. H.
2022.73776666522	13.80061795078240	0.1293260858813330	Le Tampon, Réunion	P. H.
2022.73776672864	13.599571228915900	0.1273793706242050	Le Tampon, Réunion	P. H.
2022.73776676034	14.330231011720100	0.18318141094630300	Le Tampon, Réunion	P. H.
2022.73776688716	14.107233098984400	0.17694488033920900	Le Tampon, Réunion	P. H.
2022.73776691887	14.107233098984400	0.17694488033920900	Le Tampon, Réunion	P. H.
2022.73776695058	13.874338485591800	0.14252531860210600	Le Tampon, Réunion	P. H.
2022.73776698228	14.008129290308500	0.18791029238415600	Le Tampon, Réunion	P. H.
2022.73776701399	13.868410864831200	0.1338096988573550	Le Tampon, Réunion	P. H.
2022.73776704593	14.202255818935800	0.16890947542418900	Le Tampon, Réunion	P. H.
2022.73776710935	13.270934665993100	0.09046453400084240	Le Tampon, Réunion	P. H.
2022.73776714105	13.270934665993100	0.09046453400084240	Le Tampon, Réunion	P. H.
2022.73776717276	13.416053914530700	0.08834935058857620	Le Tampon, Réunion	P. H.
2022.73776720446	13.243029578460700	0.08364910891737650	Le Tampon, Réunion	P. H.
2022.73776723617	12.819450670662200	0.07772467278825310	Le Tampon, Réunion	P. H.
2022.73776726787	12.839654506018600	0.0725442616178978	Le Tampon, Réunion	P. H.
2022.73776729958	13.008698647771100	0.07922038938738060	Le Tampon, Réunion	P. H.
2022.73776733129	13.008698647771100	0.07922038938738060	Le Tampon, Réunion	P. H.
2022.73776736299	13.022001954588800	0.08144555056612190	Le Tampon, Réunion	P. H.
2022.7377673947	12.904255542808500	0.07294170705056080	Le Tampon, Réunion	P. H.
2022.7377674264	12.665676705167000	0.07324505267505430	Le Tampon, Réunion	P. H.
2022.73776745811	12.7197877942839	0.0856277949751236	Le Tampon, Réunion	P. H.
2022.73776748981	12.523129895138700	0.07657360555773820	Le Tampon, Réunion	P. H.
2022.73776752152	12.523129895138700	0.07657360555773820	Le Tampon, Réunion	P. H.
2022.73776755323	12.770499354848900	0.0718175721472813	Le Tampon, Réunion	P. H.
2022.73776758493	12.700684579923000	0.07528159461892900	Le Tampon, Réunion	P. H.
2022.73776764834	12.91410175604630	0.072394221613332	Le Tampon, Réunion	P. H.
2022.73776768005	12.615065390595900	0.0735844146554629	Le Tampon, Réunion	P. H.
2022.73776771176	12.615065390595900	0.0735844146554629	Le Tampon, Réunion	P. H.
2022.73776777517	12.544306678222200	0.0768777282544683	Le Tampon, Réunion	P. H.
2022.73776780687	12.531648003893600	0.07826674106567720	Le Tampon, Réunion	P. H.
2022.73776783858	12.451889427518800	0.07079619566267920	Le Tampon, Réunion	P. H.
2022.73776787028	12.543612133253000	0.06862004751699770	Le Tampon, Réunion	P. H.
2022.73776802881	12.575193759712100	0.06782393972051920	Le Tampon, Réunion	P. H.
2022.73776812393	12.472760556996600	0.07826458188924620	Le Tampon, Réunion	P. H.
2022.73776815564	12.472760556996600	0.07826458188924620	Le Tampon, Réunion	P. H.
2022.73776818734	12.531315205351500	0.07085166037046830	Le Tampon, Réunion	P. H.
2022.73776825075	12.502266463894800	0.06250414544093540	Le Tampon, Réunion	P. H.
2022.73776828246	12.520916331847800	0.06340273120428000	Le Tampon, Réunion	P. H.
2022.73776831416	12.671400350878000	0.06405808223066730	Le Tampon, Réunion	P. H.
2022.73776834587	12.671400350878000	0.06405808223066730	Le Tampon, Réunion	P. H.
2022.73776840928	12.615261752100400	0.06284775916807170	Le Tampon, Réunion	P. H.
2022.73776847269	12.433161745436400	0.06618794632930370	Le Tampon, Réunion	P. H.
2022.73776856781	12.470898134027000	0.06604072687797910	Le Tampon, Réunion	P. H.
2022.73776872634	12.432907299864700	0.06335648793455940	Le Tampon, Réunion	P. H.
2022.73776875805	12.97460863420000	0.07444262632866430	Le Tampon, Réunion	P. H.
2022.73776882146	12.804013195998500	0.07875902408601120	Le Tampon, Réunion	P. H.
2022.73776910705	13.046867803256100	0.09558594769186770	Le Tampon, Réunion	P. H.
2022.73776948752	12.799188723500500	0.06654809372032740	Le Tampon, Réunion	P. H.
2022.73776970946	12.509254305888700	0.06994218718616460	Le Tampon, Réunion	P. H.
2022.73776989969	12.6733250263222	0.06925894877109710	Le Tampon, Réunion	P. H.
2022.7377699314	12.429357946554400	0.06333069734755160	Le Tampon, Réunion	P. H.
2022.73777037528	12.506378103171000	0.07913847790576140	Le Tampon, Réunion	P. H.
2022.73777085111	12.44305290165320	0.062174979862285600	Le Tampon, Réunion	P. H.
2022.73777088281	12.44305290165320	0.062174979862285600	Le Tampon, Réunion	P. H.
2022.73777180228	12.464130324287900	0.06731220342898460	Le Tampon, Réunion	P. H.
2022.73777205593	12.466071272125300	0.06544516908913500	Le Tampon, Réunion	P. H.
2022.73777211934	12.421207373472200	0.06348708186072740	Le Tampon, Réunion	P. H.
2022.73777215105	12.421207373472200	0.06348708186072740	Le Tampon, Réunion	P. H.
2022.73777224616	12.423456725577800	0.06106489577680780	Le Tampon, Réunion	P. H.
2022.73777227787	12.423456725577800	0.06106489577680780	Le Tampon, Réunion	P. H.
2022.7377738634	12.530706309569200	0.07170706130851140	Le Tampon, Réunion	P. H.
2022.7377738951	12.583573928919600	0.07007334928800400	Le Tampon, Réunion	P. H.
2022.73777392681	12.583573928919600	0.07009294486894350	Le Tampon, Réunion	P. H.
2022.73777421216	12.454885189366500	0.06631437534991090	Le Tampon, Réunion	P. H.
2022.73777465628	12.448998428814500	0.06637722447991830	Le Tampon, Réunion	P. H.
2022.7377747197	12.450733143527700	0.06192418208593930	Le Tampon, Réunion	P. H.
2022.7377747514	12.450733143527700	0.06197998498861170	Le Tampon, Réunion	P. H.
2022.73777484652	12.480486066756400	0.06995725345661840	Le Tampon, Réunion	P. H.
2022.73777487822	12.480486066756400	0.06995725345661840	Le Tampon, Réunion	P. H.
2022.73777494164	12.480634200506800	0.06519729200702990	Le Tampon, Réunion	P. H.
2022.73777503675	12.444430130598500	0.060167289814264100	Le Tampon, Réunion	P. H.
2022.73777506846	12.444430130598500	0.060167289814264100	Le Tampon, Réunion	P. H.
2022.73777513187	12.549177361462000	0.06171102706679430	Le Tampon, Réunion	P. H.
2022.73777519528	12.53327356925540	0.07399430330016930	Le Tampon, Réunion	P. H.
2022.7377752904	12.55825740431430	0.06789756853988150	Le Tampon, Réunion	P. H.
2022.73777532211	12.532295228658700	0.0614081122043051	Le Tampon, Réunion	P. H.
2022.73777535381	12.75153612641410	0.07464283950744610	Le Tampon, Réunion	P. H.
2022.73777541722	12.668202607544700	0.06835364680820740	Le Tampon, Réunion	P. H.
2022.73777548063	12.608830886775900	0.07923745538611230	Le Tampon, Réunion	P. H.
2022.73777551234	12.608830886775900	0.07923745538611230	Le Tampon, Réunion	P. H.
2022.73777567087	12.6796642351358	0.0674034493572761	Le Tampon, Réunion	P. H.
2022.73777570257	12.6796642351358	0.0674034493572761	Le Tampon, Réunion	P. H.
2022.73777579769	12.648338288178100	0.07344775282443730	Le Tampon, Réunion	P. H.
2022.7377758294	12.648338288178100	0.07344775282443730	Le Tampon, Réunion	P. H.
2022.7377758611	12.531009601145500	0.06104341362390590	Le Tampon, Réunion	P. H.
2022.73777605134	12.492017988301800	0.06457951646288400	Le Tampon, Réunion	P. H.
