# Supplementary material for: Light curves and colours of the ejecta from Dimorphos after the DART impact
Source: Nature. 2023 Mar 1;616(7957):461–4. doi: 10.1038/s41586-023-05852-9 (PMC10115630; doi:10.1038/s41586-023-05852-9)
Supplement: Supplementary file 2 — Source Data Fig. 3 [file 41586_2023_5852_MOESM2_ESM.csv]

TIme	Observer Name	Observer Location	Apparent mag	Mag error	Geocentric distance	Heliocentric distance	Phase angle	Absolute magnitude
2022.73692405498	Bruno Payet	L’Étang-Salé, Réunion	12.9642557090639	0.0855007470982217	0.07563214145274	1.045913615234	53.2813	16.6083991405953
2022.73796508741	Michael Primm	Austin, TX, USA	13.0436064640515	0.0586481763473904	0.07519828486196	1.044948208813	53.8429	16.6825914585757
2022.7380307901	Stefan Will	Raleigh, NC, USA	13.545443346708500	0.142834133667256	0.07517023721331	1.044884546093	53.8803	17.1840617130765
2022.73843017482	Darren Rivett	Warners Bay, Australia	13.0872254709488	0.0600817531734658	0.07500931794654	1.044516099892	54.0973	16.7236681962284
2022.74342636965	Michael Primm	Austin, TX, USA	13.269246659792100	0.0818197945447598	0.07326906125059	1.040057844100	56.8293	16.8703305546306
2022.74359015082	Justus Randolph	Athens, GA, USA	13.201257885123500	0.0935336331715726	0.07322091074035	1.039917022858	56.9188	16.8009308157941
2022.7436583585	Matthew Ryno	Cudahy, WI, USA	13.361446208377500	0.16836550704526	0.07320092464016	1.039858175861	56.9563	16.9605223198903
2022.74464415261	Masao Shimizu	Shimoishii, JPN	13.329452796022500	0.0404133806126128	0.07292441509368	1.039018064929	57.4949	16.9196510312504
2022.74728112305	Tateki Goto	Nagahama, Japan	13.3679582673596	0.0756361750803457	0.07228722123821	1.036832736131	58.9282	16.9316201105964
2022.74731627336	Keiichi Fukui	Nagakunidai, Japan	13.414993918621	0.0743107511006129	0.07227992151809	1.036804921367	58.9468	16.9782823070591
2022.74779131783	Jean-Pierre Toullec	Seychelles	13.7188544088698	0.0814086508908794	0.07218077143277	1.036418632905	59.2051	17.2768922514849
2022.74950502393	Keiichi Fukui	Nagakunidai, Japan	13.521427572317300	0.0438482054346339	0.07181391686565	1.034808101467	60.2971	17.0556868986247
2022.75003178902	Tateki Goto	Nagahama, Japan	13.4540454030899	0.0524348212202853	0.07177330171084	1.034605391380	60.4363	16.9850865916504
2022.75483346533	Ryuichi Kukita	Kajiki Aira, Japan	13.6332643408668	0.0361577499152082	0.07126836588893	1.030734901586	63.1630	17.0923404265313
2022.75487541737	Wai-Chun Yue	Hong Kong	13.6431772340227	0.0626242778680306	0.07126836588893	1.030734901586	63.1630	17.1022533196872
2022.78734268765	Justus Randolph	Athens, GA, USA	14.9951153052768	0.227318919402911	0.07967619567397	1.015203618846	74.7686	17.8388055717576
2022.78997494907	Justus Randolph	Athens, GA, USA	14.990378960194100	0.208431915511601	0.08106845147400	1.014575658289	75.2147	17.7821828804702
2022.79502983875	Bruno Guillet	Épron, France	14.8947635136346	0.35140943751827	0.08400772657982	1.013638534876	75.8633	17.588536291278
2022.79832141027	Justus Randolph	Athens, GA, USA	15.210257464418300	0.184713962663541	0.08668388714852	1.013148797670	76.1911	17.8255109071983
2022.80222238075	Keiichi Fukui	Nagahama, Japan	15.2640282361164	0.234877816282638	0.09214867891625	1.012980737466	76.3077	17.7428072341614
2022.80383073303	Patrick Huth	Leechburg, PA, USA	15.283628061207900	0.22546611945645	0.08943459301086	1.012938091258	76.3295	17.82665337143
2022.80899077232	Justus Randolph	Athens, GA, USA	15.7346123441063	0.303041101047161	0.09112898627213	1.012937433625	76.3324	18.2367825432471
2022.81211516979	Justus Randolph	Athens, GA, USA	15.6841558320491	0.21321303632877	0.09528092079178	1.013305276263	76.1219	18.0961580844282
2022.8157209219	Darren Rivett	Warners Bay, Australia	15.6240348827	0.175661491813507	0.09783889259801	1.013771198685	75.8624	17.9865934968864
2022.81849410186	Tateki Goto	Nagahama, Japan	15.602680563945100	0.150346024356535	0.09993902730290	1.014280765062	75.5862	17.9276970252818
2022.81858441123	Keiichi Fukui	Nagakunidai, Japan	15.696780190773500	0.155931552978488	0.09993902730290	1.014280765062	75.5862	18.0217966521102
2022.83105514319	Mike Mitchell	Oklahoma, OK, USA	15.911366564523400	0.238379657184888	0.10946834799121	1.017931785660	73.7561	18.094866865293
