# Supplementary material for: Light curves and colours of the ejecta from Dimorphos after the DART impact
Source: Nature. 2023 Mar 1;616(7957):461–4. doi: 10.1038/s41586-023-05852-9 (PMC10115630; doi:10.1038/s41586-023-05852-9)
Supplement: Supplementary file 3 — Source Data Fig. 4 [file 41586_2023_5852_MOESM3_ESM.csv]

Time	B-G	B-G error	TIme	G-R	G-R error	TIme	B-R	B-R error
2022.7377312456	0.4256742668261	0.122510695898352	2022.7377312456	0.1808560338093	0.122308598301818	2022.7377312456	0.6065303006354	0.0851907318870129
2022.73773137242	0.5642247329721	0.133470395130856	2022.73773187972	0.1464269788915	0.118996871874793	2022.73773187972	0.5160721537072	0.0896329187904218
2022.73773187972	0.3696451748157	0.140760077785072	2022.7377323236	0.1199211904556	0.131184209055037	2022.7377323236	0.6193285190365	0.0951754712624761
2022.7377323236	0.4994073285809	0.13415304622892	2022.73773238701	0.059741687908	0.134863833091424	2022.73773264065	0.7049997969739	0.0982649532340385
2022.73773264065	0.4600041134434	0.115773905126576	2022.73773264065	0.2449956835305	0.128930223999066	2022.7377328943	0.3611333761499	0.0963597242734625
2022.7377328943	0.1316888369954	0.0960046832424833	2022.7377328943	0.2294445391545	0.115237414960153	2022.73773352866	0.1893506688459	0.0912791302198872
2022.73773352866	-0.0096789252329	0.120500003568724	2022.73773352866	0.1990295940788	0.11298001985097	2022.73773365548	0.0473458337098	0.0706762472464721
2022.73773365548	-0.0997438136833	0.120471438629023	2022.73773365548	0.1470896473931	0.108341210292614	2022.73773397254	0.1980007359008	0.105261501237021
2022.73773397254	0.0458295223588	0.122166104097034	2022.73773397254	0.152171213542	0.105677762460059	2022.73773416277	0.3189050696817	0.10650741313656
2022.73773416277	0.1909887837726	0.122185063266666	2022.73773416277	0.1279162859091	0.108394872028616	2022.73773447983	0.2756341441436	0.104189272500301
2022.73773447983	0.1180617243215	0.117504205212757	2022.73773447983	0.1575724198221	0.109027790169605	2022.7377348603	0.6074658649437	0.104404579366846
2022.7377348603	0.433945442319	0.119751331713979	2022.7377348603	0.1735204226247	0.109626166915681	2022.73773492371	0.3125598034566	0.095743540860616
2022.73773492371	0.1634029866207	0.112038263658721	2022.73773492371	0.1491568168359	0.115100453833442	2022.73773524101	0.4255055795963	0.0920046868998375
2022.73773524101	0.2567352502616	0.124088488558024	2022.73773524101	0.1687703293347	0.106081946846809	2022.73773565319	0.7008115600947	0.0935718843198212
2022.73773539954	0.3200344930282	0.129559632194156	2022.73773565319	0.2554436085671	0.110015105375225	2022.7377357166	0.5980998284205	0.0997096196326161
2022.73773565319	0.4453679515276	0.122640102494053	2022.7377357166	0.2394037621774	0.114518020809395	2022.73773622389	0.776039469239	0.102968487857255
2022.7377357166	0.3586960662431	0.141916024371959	2022.73773622389	0.2129728555418	0.120466877738986	2022.73773704848	0.9485919247765	0.0959196333264714
2022.73773622389	0.5630666136972	0.138578539306688	2022.73773704848	0.4156961247763	0.117225288862081	2022.73773723872	0.851988161847	0.0935596580072051
2022.73773673118	0.5971714019308	0.126080665162848	2022.73773723872	0.4288566999734	0.126873930434013	2022.73773736554	0.8818885735474	0.0936393301868416
2022.73773704848	0.5328958000002	0.129191756443521	2022.73773736554	0.3516054874793	0.138844900388583	2022.73773742895	0.789701406801	0.0917741540858742
2022.73773723872	0.4231314618736	0.126238081234381	2022.73773742895	0.3136145456781	0.136033023750824	2022.73773799965	0.7499487108488	0.0866276226451443
2022.73773736554	0.5302830860681	0.12896812095431	2022.73773799965	0.3308025255867	0.122938351761492	2022.73773812648	0.821961965744	0.0861963023170948
2022.73773742895	0.4760868611229	0.122841516970434	2022.73773812648	0.4379512865102	0.129234255723789	2022.73773850695	0.8207199272738	0.0889813468349924
2022.73773799965	0.4191461852621	0.414185578003826	2022.73773850695	0.4616679444028	0.125428609654998	2022.73773895107	0.7355207120503	0.0847056590117794
2022.73773812648	0.3840106792338	0.119079012673311	2022.73773876083	0.3851690306782	0.126587074242394	2022.7377391413	0.5251920001827	0.0822859732860189
2022.73773850695	0.359051982871	0.110942915688129	2022.7377391413	0.4039948638399	0.123033066178134	2022.73773945836	0.289516614269	0.094153175242419
2022.73773895107	-0.0514694348853	0.110323954094937	2022.73773945836	0.275895633795	0.414372516856552	2022.73773980712	0.1130223650326	0.0849185183716782
2022.7377391413	0.1211971363428	0.111030340232831	2022.73773980712	0.1412817046789	0.124340152294297	2022.73774094877	0.0596969152746	0.089675753183866
2022.73773945836	0.013620980474	0.113816339148097	2022.73774012418	0.5562251717194	0.1123702575753	2022.73774113901	0.314146932522	0.0973511950316957
2022.73773980712	-0.0282593396463	0.117110261013606	2022.73774075854	0.0253203841853	0.106899077680719	2022.73774151948	0.6293729393813	0.0996843186786883
2022.73774056806	-0.130528505923	0.122719431985705	2022.73774094877	0.0691289110147	0.114790478215332	2022.73774170971	0.3478757264312	0.0944636942649975
2022.73774075854	-0.081508041918	0.107307429208786	2022.73774113901	0.1048065118561	0.101953762265987	2022.73774183653	0.6751511977958	0.0935935840552285
2022.73774094877	-0.0094319957401	0.124883327622569	2022.73774151948	0.1968711902687	0.104213229017292	2022.73774234383	0.052537972944	0.0914974689656504
2022.73774113901	0.2093404206659	0.169826221511256	2022.73774170971	0.2231350793105	0.108379481904235	2022.73774272454	0.5067323491481	0.085539393194592
2022.73774151948	0.4325017491126	0.111605650499072	2022.73774272454	0.2864308688381	0.113650780403203	2022.73774297818	0.4623044022802	0.155172655404806
2022.73774170971	0.1247406471207	0.111358242596197	2022.73774297818	0.2525728378768	0.123550216189877	2022.73774323183	0.4163606917128	0.089234633377274
2022.73774183653	-0.1061785344936	0.11198949667461	2022.73774323183	0.2203148482564	0.108027179948701	2022.7377436123	0.532207859982	0.0887871361678721
2022.73774234383	0.1664236426888	0.114793106625342	2022.7377436123	0.3326057673383	0.133800906564235	2022.73774380253	0.2589970168292	0.0893329160532957
2022.73774247065	0.1765143405995	0.120080301824652	2022.73774421471	0.0519870677251	0.109747851445202	2022.73774421471	0.3965276481231	0.0900495934073109
2022.73774272454	0.22030148031	0.11883872762987	2022.73774484907	0.0321797360499	0.109961111284963	2022.73774453201	0.22950472136	0.0933496725925888
2022.73774297818	0.2097315644034	0.118465429350279	2022.7377450393	0.1316780749627	0.10897306503063	2022.73774484907	0.287975416687	0.0915553139192334
2022.73774323183	0.1960458434564	0.123027561142795	2022.73774522953	0.1271914986136	0.109106274647956	2022.7377450393	0.5822936976016	0.0884210675050319
2022.7377436123	0.1996020926437	0.117925751934131	2022.73774561	0.1178001798065	0.109462791794865	2022.73774522953	0.2584447315526	0.09469854588246
2022.73774380253	0.3439990651577	0.114988602458805	2022.73774580024	0.2432249506385	0.115755631605863	2022.73774561	0.3592086786746	0.0915722087162925
2022.73774421471	0.344540580398	0.117634735988494	2022.73774592706	0.1695099314916	0.114826294605705	2022.73774580024	0.3071269563347	0.0951100851976533
2022.73774453201	0.3447783990898	0.11706545478322	2022.73774637118	0.2834069793806	0.116635444430342	2022.73774592706	0.2150711629547	0.0923143638999461
2022.73774484907	0.2557956806371	0.111700912722808	2022.73774656142	0.2736286958227	0.110731244642289	2022.73774637118	0.3641017909259	0.0908525774625688
2022.7377450393	0.4506156226389	0.113193595494165	2022.73774662483	0.1988992264491	0.117423439269437	2022.73774656142	1.374431538739	0.089284397156887
2022.73774522953	0.131253232939	0.201543903586276	2022.73774687848	0.2887144460825	0.115263684338878	2022.73774662483	0.5100510122594	0.0890517988367546
2022.73774561	0.2414084988681	0.123318443534359	2022.73774719553	0.2207950154402	0.108317978077574	2022.73774687848	0.4372346323607	0.090399045821054
2022.73774580024	0.0639020056962	0.113185150476727	2022.73774744918	0.4142737953923	0.114313996126828	2022.73774719553	0.7000829307445	0.0915913813267736
2022.73774592706	0.0455612314631	0.136175487610483	2022.73774836889	0.5425571750517	0.114587641680942	2022.73774744918	0.9188236634434	0.0960020580067371
2022.73774637118	0.0806948115453	0.139675535096236	2022.73774887618	0.5443958956895	0.110212308633083	2022.73774821012	0.9809609839458	0.0890766301566305
2022.73774662483	0.3111517858103	0.135853445248101	2022.73774932006	0.5741859950237	0.201246551182115	2022.73774836889	0.990303060479	0.0915843187164578
2022.73774687848	0.1485201862782	0.13303831977057	2022.73775109583	0.3521412129215	0.123080808560177	2022.73774887618	0.902540616795	0.090164386355427
2022.73774719553	0.4792879153043	0.119202147690411	2022.73775185676	0.1390030449371	0.113882058369309	2022.73774932006	0.9818273732863	0.0890423968134075
2022.73774744918	0.5045498680511	0.124191360213797	2022.73775211065	0.0738876703711	0.133796234619522	2022.73774944688	1.1260369057948	0.0672453728410765
2022.73774795647	0.576296624559	0.143908200543103	2022.73775223748	0.0881381112051	0.125005267762425	2022.73775001759	0.9103383245519	0.0863498615606962
2022.73774801988	0.6893481180212	0.129989866364255	2022.73775391788	0.297937169498	0.13520265681984	2022.73775115924	0.8569825699025	0.0969597993416438
2022.73774821012	0.2628049779522	0.110241000213829	2022.73775461565	0.4750932164906	0.141221145153639	2022.73775211065	0.8906664721132	0.100793213568903
2022.73774836889	0.4477458854273	0.129618020703359	2022.73775563023	0.2753419540035	0.142553118670794	2022.73775223748	0.703287467442	0.0941465665540134
2022.73774887618	0.3581447211055	0.132952103882966	2022.73775626459	0.2537722064534	0.138022704796328	2022.73775271306	0.6247764773738	0.082289598959208
2022.73774932006	0.4076413782626	0.129762573922762	2022.73775639141	0.2483987888192	0.14542796569077	2022.73775283988	0.2916537728846	0.0854150798602106
2022.73774976394	0.4635496796348	0.126821693502629	2022.73775718406	0.3434098763203	0.128398245551953	2022.73775283988	0.3179044206256	0.11942476217078
2022.73775115924	0.2339917627444	0.16554246728932	2022.73775750112	0.2663169121089	0.16526972293214	2022.73775296671	0.298230405991	0.0881965417441679
2022.7377514763	0.4230256646817	0.145921463174295	2022.73775762794	0.2992538079042	0.123851908093745	2022.73775391788	0.6549515523445	0.0872675309379198
2022.73775211065	0.8167788017421	0.151009949775938	2022.73775813547	0.2806461880429	0.123399643649697	2022.73775423518	1.0666650623128	0.236326579543057
2022.73775223748	0.6151493562369	0.132168720846241	2022.73775832571	0.2464966068858	0.13001392112196	2022.73775461565	0.9292715907328	0.0883141075253527
2022.73775271306	0.7580323385631	0.107997457020873	2022.73775864276	0.2192637682893	0.134926942885194	2022.73775544	0.9228997952224	0.185161954520167
2022.73775283988	0.4064836976349	0.110668961711261	2022.73775927688	0.2998207506542	0.128756679993549	2022.73775556682	0.702904809174	0.0860080788309765
2022.73775283988	0.4006972169555	0.122425426100588	2022.73775984783	0.2521277992047	0.120504643111719	2022.73775563023	0.4949641485854	0.0952736149220712
2022.73775296671	0.450016018904	0.125858837024113	2022.73776010147	0.21513520197	0.158077434185248	2022.73775626459	0.4654614306502	0.0951289247109017
2022.73775391788	0.3570143828465	0.124631095667521	2022.73776054535	0.3155908889358	0.138505814195078	2022.73775639141	0.525315465127	0.0945135198993085
2022.73775423518	0.4565926067404	0.119542183193549	2022.73776067218	0.320428536496	0.141082413072239	2022.73775702553	0.6456512654704	0.095657548127735
2022.73775461565	0.4541783742422	0.118735986766394	2022.73776098923	0.2690636677998	0.119426772169813	2022.73775718406	0.5704634498363	0.0904111029811114
2022.73775467906	0.4214238626459	0.112695127872417	2022.73776117947	0.3034171075922	0.117420763504417	2022.73775750112	0.665640922902	0.124653799653017
2022.73775480588	0.1725581412151	0.113421445892031	2022.73776159188	0.1722961802116	0.122319777301924	2022.73775762794	0.5650267899398	0.0893096063011325
2022.73775563023	0.2196221945819	0.247457840001554	2022.73776184553	0.2216754016426	0.115993176615525	2022.73775813547	0.6368339147893	0.100883594230176
2022.73775626459	0.2116892241968	0.11793881010308	2022.73776241623	0.2434254969036	0.128283416455917	2022.73775832571	0.4902024940435	0.0940744192200228
2022.737756328	0.260387029846	0.202753054018566	2022.73776260647	0.1174898136766	0.12472135630549	2022.73775864276	0.4022176148117	0.0989891054846434
2022.73775639141	0.2769166763078	0.122030706236735	2022.73776336741	0.1586887594221	0.124660270399679	2022.73775902323	0.2603928119746	0.0913607644408209
2022.73775677188	0.2733133557688	0.115818152470375	2022.73776387494	0.2813212030935	0.196193068317548	2022.73775927688	0.3831708086203	0.0856868520668312
2022.73775702553	-0.011645751435	0.141530368053746	2022.73776412859	0.2376287320036	0.152049141886122	2022.73775934029	0.2420651921321	0.0859172879082369
2022.73775718406	0.227053573516	0.13260313933749	2022.73776444564	0.3025547494326	0.141053086653212	2022.73775984783	0.3799830939732	0.084482978435704
2022.73775750112	0.3993240107931	0.14124774358181	2022.73776463588	0.2713702887129	0.1106430020116	2022.73776010147	0.3870864372578	0.0831084263231489
2022.73775762794	0.2657729820356	0.133149694383847	2022.7377647627	0.360924719149	0.113054685922467	2022.73776054535	0.422039014565	0.0843466347597367
2022.73775813547	0.3561877267464	0.131664380376781	2022.73776514317	0.3407897048251	0.112966038454316	2022.73776067218	0.2405397373739	0.16053993512561
2022.73775832571	0.2437058871577	0.122654948308123	2022.73776574582	0.3356288302346	0.116552472220637	2022.73776098923	0.1677595729744	0.132143959389021
2022.73775864276	0.1829538465224	0.130519428602605	2022.73776580923	0.2384877800724	0.119336348541499	2022.73776117947	0.244363564144	0.0876400538721364
2022.73775927688	0.0833500579661	0.109281014554171	2022.73776599947	0.4603680596776	0.117984004587963	2022.73776159188	0.1423427154129	0.0839074643030146
2022.73775984783	0.1278552947685	0.130550259038995	2022.73776637994	0.3613206082344	0.126172908832052	2022.73776184553	0.2361836317858	0.080288397663376
2022.73776010147	0.1719512352878	0.115764658343816	2022.73776688723	0.220535213064	0.135882342089684	2022.73776241623	0.2745691107223	0.0833119390751791
2022.73776054535	0.1064481256292	0.115302655749245	2022.73776739476	0.1973935409901	0.12731462423348	2022.73776336741	0.596141049228	0.0805051349559432
2022.73776067218	-0.0798887991221	0.115601381634497	2022.73776777523	0.1705836546452	0.12507065216237	2022.73776387494	0.8174855107455	0.0799323626881846
2022.73776098923	-0.1013040948254	0.107073618439756	2022.73776809229	0.3220312552912	0.105695452601263	2022.73776412859	0.7155878450081	0.0815085009087712
2022.73776117947	-0.0590535434482	0.108293329067491	2022.73776840935	0.0102990189402	0.138761347346652	2022.73776463588	0.8874398473377	0.0749573724851706
2022.73776159188	-0.0299534647987	0.115193527200911	2022.73776942417	0.438906848742	0.107241065183554	2022.7377647627	0.9909412652966	0.064773020006499
2022.73776184553	0.0145082301432	0.175092375657117	2022.73776948759	0.0075973801048	0.10567559060033	2022.73776514317	0.7446318168002	0.0635808007331111
2022.73776241623	0.0311436138187	0.148421829363209	2022.73777040705	0.479032270813	0.110232080923041	2022.73776574582	0.7357439127775	0.060838205323464
2022.73776273329	0.1563243246867	0.120877924535879	2022.73777072411	0.1687066689503	0.115437233138729	2022.73776580923	0.6296349260727	0.0624226134019302
2022.73776292353	0.1112990660362	0.132438857947659	2022.73777085093	0.4033794675924	0.11300573916977	2022.73776599947	0.6096296436163	0.0609421294285247
2022.73776336741	0.4374522898059	0.124186438072046	2022.73777123164	0.4600189851936	0.113772995161292	2022.73776625311	0.4247174523887	0.0628393465265566
2022.73776387494	0.536164307652	0.129485515935112	2022.73777173894	0.4064405846064	0.116588476019742	2022.73776637994	0.4123981214494	0.0607593499378761
2022.73776412859	0.4779591130045	0.131382626160523	2022.73777186576	0.3501319839476	0.106964397113876	2022.73776688723	0.3317665021105	0.07029893806357
2022.73776463588	0.6160695586248	0.124919059660152	2022.73777211941	0.3405204376968	0.109580889970633	2022.73776739476	0.5346801910973	0.155689353119056
2022.7377647627	0.6300165461476	0.125824731845009	2022.73777256329	0.3367345503941	0.112890359152441	2022.73776777523	0.46659168081	0.0567379253560175
2022.73776514317	0.4038421119751	0.0923932793576624	2022.73777275352	0.2631722428991	0.111612983217972	2022.7377681557	0.3010977344573	0.0577923693149183
2022.73776574582	0.4001150825429	0.0710207915349544	2022.73777307082	0.3071898040271	0.108564130153798	2022.73776840935	0.4482371064835	0.0560200957649556
2022.73776580923	0.3911471460003	0.0862409283088141	2022.7377735147	0.2676284264245	0.117000549137633	2022.73776859958	0.8417390804262	0.0559352139434327
2022.73776599947	0.1492615839387	0.0789579755465265	2022.73777389517	0.269778772586	0.131079580445365	2022.73776885323	0.850444565257	0.0558189514034503
2022.73776637994	0.051077513215	0.0753825335356153	2022.73777408541	0.2844664115652	0.130385203460316	2022.73776942417	0.9115698793501	0.0559119417699787
2022.73776688723	0.1112312890465	0.0728624509654969	2022.73777456099	0.3192853865343	0.130690120821557	2022.73776948759	0.5514972317907	0.0560101474162727
2022.7377672677	0.1837119974696	0.0686796669544131	2022.73777506853	0.3128047431343	0.156292571620267	2022.73777040705	1.1601071767771	0.0559199641594435
2022.73776739476	0.3372866501072	0.0712446867784554	2022.73777519535	0.2521002341302	0.125587709372074	2022.73777072411	0.8535049383919	0.0560214367319745
2022.73776777523	0.2960080261648	0.0927282216629309	2022.73777525876	0.3143004044619	0.126612783377045	2022.73777085093	1.1897760619814	0.0595146512170384
2022.7377681557	0.3186169242502	0.0709025329025804	2022.73777576605	0.3163623356826	0.0966223564248188	2022.73777123164	1.2883265640234	0.0559946896633116
2022.73776840935	0.4379380875433	0.0691546383035383	2022.73777627334	0.2897079091954	0.0733770278918792	2022.73777173894	1.2990986876827	0.0562312175435259
2022.73776942417	0.4726630306081	0.0661935380781563	2022.73777665381	0.2687405573885	0.0817262954120171	2022.73777186576	1.2724885286089	0.056297733896518
2022.73776948759	0.5438998516859	0.065877077830671	2022.73777678064	0.2904717169055	0.0792814073178334	2022.73777211941	1.2284906878777	0.0561401935953355
2022.73777040705	0.6810749059641	0.0652987330224995	2022.73777684429	0.1866581217511	0.0761970144012705	2022.73777275352	1.1563275898893	0.0563446051031004
2022.73777072411	0.6847982694416	0.0644878717105826	2022.73777709794	0.3094151223855	0.077844464048782	2022.7377735147	1.0832339609289	0.0566195399325271
2022.73777085093	0.786396594389	0.0643027526822304	2022.73777747841	0.3586706567632	0.0987769536561106	2022.73777389517	1.1787729627043	0.0562378571781631
2022.73777123164	0.8283075788298	0.064109672779747	2022.73777785887	0.3470184564905	0.076464738151538	2022.73777408541	1.2160781280239	0.0564073920434249
2022.73777173894	0.8926581030763	0.0640032545329313	2022.73777792229	0.3222109030294	0.0757341926887827	2022.73777456099	1.2473459114722	0.0563139902100379
2022.73777186576	0.9223565446613	0.0637024871883487	2022.73777836617	0.3288223248948	0.0850307453327051	2022.73777468781	1.2478903380922	0.058894425091248
2022.73777211941	0.8879702501809	0.063493778713577	2022.73777842958	0.2961266158888	0.162993523208208	2022.73777506853	1.2636942511382	0.0565374332382572
2022.73777345129	0.8456177274786	0.0641705925324631	2022.73777890541	0.2888592920839	0.0739246079938897	2022.73777519535	1.2442671993611	0.0568189950254245
2022.7377735147	0.8156055345044	0.14177348745797	2022.73777922246	0.2553789192928	0.0738872872212456	2022.73777576605	1.2186265862189	0.0567420561229891
2022.73777389517	0.9089941901183	0.0649689295994715	2022.73777953952	0.2047698279863	0.0742120181361578	2022.73777589288	0.7183888123677	0.0568121066359547
2022.73777408541	0.9316117164587	0.0636614900396741	2022.73777960293	0.2661922901758	0.0740796663008237	2022.73777627334	1.170075126694	0.0566076796791753
2022.73777456099	0.9280605249379	0.0637718262383868	2022.73778017364	0.1684908176082	0.0738829921146251	2022.73777665381	1.1453970350474	0.0567050091489614
2022.73777506853	0.9508895080039	0.06321492739729	2022.73778030046	0.1597136007534	0.0735255885661898	2022.73777678064	1.1313429386455	0.0569425441643267
2022.73777519535	0.9921669652309	0.0635230336574096	2022.7377813787	0.1567660846274	0.0739229309236276	2022.73777684429	1.0539567167837	0.0574524080474288
2022.73777576605	0.9022642505363	0.0638768149103994	2022.73778245669	0.1522873220515	0.146465061825524	2022.73777747841	1.0977803889875	0.0574835053347876
2022.73777589288	0.8615496580784	0.0638847561363316	2022.73778277399	0.16167854473	0.0733199561646027	2022.73777785887	1.0520895110201	0.0572904874467023
2022.73777627334	0.8803672174986	0.0670420745388433	2022.73778312276	0.2348860951352	0.0733022441421188	2022.73777792229	1.0609250723096	0.0582780967665427
2022.73777665381	0.8766564776589	0.0664442092789956	2022.73778382028	0.1822522651028	0.0734076580932847	2022.73777842958	0.9919857579643	0.0614295566366153
2022.73777678064	0.84087122174	0.0639943587897811	2022.73778413734	0.1761762491077	0.0730822460142198	2022.73777890541	1.0340841449531	0.0606710933106952
2022.73777684429	0.8672985950326	0.0650915504093948	2022.73778413734	0.1678423537418	0.0732846353311791	2022.73777922246	1.0081870837362	0.0581693568290886
2022.73777747841	0.7391097322243	0.0652768916129409	2022.73778451805	0.3423431570902	0.0732834062051401	2022.73777953952	0.9170169316052	0.0584919566959345
2022.73777785887	0.7050710545296	0.0648867432726965	2022.73778515217	0.1867112922844	0.0735875292303644	2022.73777960293	1.0209685056339	0.0590253455522357
2022.73777792229	0.7387141692802	0.106243626598887	2022.73778527899	0.1996608392557	0.0761999342910383	2022.73778017364	0.7800214939075	0.0618680267898424
2022.73777842958	0.6958591420755	0.0648598855663542	2022.73778565946	0.2553022604106	0.0740103729477291	2022.73778030046	0.8249896268272	0.0598975045437087
2022.73777890541	0.7452248528692	0.0651764329189372	2022.73778597652	0.2547459126684	0.0736260034387031	2022.73778036387	0.515018510924	0.0600121532329684
2022.73777922246	0.7528081644434	0.0646496743821733	2022.73778597652	0.2579693265912	0.0745355601065465	2022.73778074458	0.5467410214418	0.0598313463170893
2022.73777953952	0.7122471036189	0.323618865891452	2022.73778635723	0.2351585578439	0.0747002596527116	2022.73778099823	0.80348522565	0.0608551979365383
2022.73777960293	0.7547762154581	0.064851278030984	2022.73778654746	0.2309052963529	0.0742200790581987	2022.7377813787	0.7913062592729	0.0595904827411614
2022.73778017364	0.6115306762993	0.0645432172002708	2022.73778680111	0.2172564591182	0.112313537661866	2022.73778232987	0.4053221445188	0.0602475624768594
2022.73778030046	0.6652760260738	0.0655786617050641	2022.73778743522	0.175577010805	0.0744715549992119	2022.73778245669	0.6997627009808	0.0601318667888769
2022.73778036387	0.6395749818384	0.0655198352946812	2022.73778753034	0.1037304187673	0.074777019487231	2022.73778277399	0.6387816363033	0.0610346529164446
2022.73778074458	0.6348274200449	0.066045458373424	2022.73778772058	0.2189928899689	0.0741604429641023	2022.73778312276	0.6352621276159	0.0621317277048246
2022.73778099823	0.6685660777063	0.0681401200878509	2022.73778829152	0.1187731333189	0.325644860055489	2022.73778382028	0.531084863396	0.0607432035203343
2022.7377813787	0.6345401746455	0.0676084491786854	2022.73778917928	0.1821267696434	0.0741764732826261	2022.73778413734	0.5574685324057	0.0606416191458425
2022.73778182258	0.6409976098305	0.0654950391415567	2022.73778943293	0.0856828149023	0.0685022697790163	2022.73778413734	0.5687069777626	0.0606278446050891
2022.7377819494	0.629521718076	0.066032864380563	2022.73778962316	0.1553483906974	0.0744659298845027	2022.73778451805	0.591478078281	0.0605561923681195
2022.73778232987	0.5896231572537	0.0668971706856664	2022.73779006704	0.2111113133223	0.074000051765258	2022.7377847717	0.5146746987189	0.0602803260594505
2022.73778245669	0.5474753789293	0.0688543328088437	2022.73779057458	0.2193027194417	0.0747225285032317	2022.73778527899	0.6450551292374	0.0605610003261994
2022.73778277399	0.4771030915733	0.0668089147544175	2022.73779089164	0.1484733795288	0.0747995819678635	2022.73778565946	0.6076011498356	0.0610137154410339
2022.73778312276	0.4003760324807	0.0665912969364142	2022.73779101846	0.1855524888734	0.0747434771342596	2022.73778597652	0.6823469511387	0.0611157163787078
2022.73778382028	0.3488325982932	0.0664077014007529	2022.7377912721	0.2499403439739	0.0741643903009469	2022.73778597652	0.6743490551525	0.0625439699869333
2022.73778413734	0.381292283298	0.0678244230112206	2022.73779133552	0.1693275372698	0.0742373593438122	2022.73778635723	0.6978452153941	0.0613930968900289
2022.73778413734	0.4008646240208	0.067143109419612	2022.7377918111	0.2490055866122	0.0744540942333932	2022.73778654746	0.7511074875176	0.0609492082377234
2022.73778451805	0.2491349211908	0.0681377392737957	2022.73779231864	0.1951503129292	0.074780557715652	2022.73778680111	0.7480105286916	0.0612847823217112
2022.7377847717	0.5678001085983	0.0683114890498967	2022.73779250887	0.2648285202741	0.0753655662706133	2022.73778737181	0.5368611021475	0.0617978302212552
2022.73778527899	0.4453942899817	0.0678420107426718	2022.73779257228	0.1458667332551	0.0748890296599615	2022.73778743522	0.7468023723304	0.0610318761073068
2022.73778565946	0.352298889425	0.0716863033747558	2022.73779269911	0.1471563783244	0.0746557640063498	2022.73778753034	0.7791259545927	0.0609013676055783
2022.73778597652	0.4276010384703	0.12849228739606	2022.73779288934	0.1752408328179	0.0746189641722525	2022.73778772058	0.7395458710041	0.0609664921033911
2022.73778597652	0.4163797285613	0.0684051186577478	2022.73779358687	0.10629464911	0.0746611055914063	2022.73778829152	0.8048226749484	0.0625451348575116
2022.73778635723	0.4626866575502	0.0681248512544803	2022.7377940944	0.0320364016853	0.0752802589861436	2022.73778917928	0.6265701342435	0.060996904627995
2022.73778654746	0.5202021911647	0.0678463024534527	2022.73779460169	0.1121429061159	0.0756258965329133	2022.73778962316	0.5683987627374	0.0611353668446198
2022.73778680111	0.5307540695734	0.0680370130246809	2022.73779542604	0.0976479983392	0.0761788074414366	2022.73779006704	0.4570293379176	0.0609152551012802
2022.73778737181	0.5660766391126	0.0699296520438008	2022.7377957431	0.1764386961888	0.076341002779177	2022.73779057458	0.397215013816	0.0614363166705118
2022.73778743522	0.5712253615254	0.0684012346996444	2022.73779587017	0.1331131235005	0.076304267530063	2022.73779089164	0.3149008362417	0.0624105794907889
2022.73778753034	0.6753955358254	0.0682297754736403	2022.7377960604	0.1644377847046	0.0780454848400568	2022.73779101846	0.4253435654084	0.062221434364129
2022.73778772058	0.5205529810352	0.0678509385810988	2022.73779640916	0.1269874259555	0.132798902195078	2022.7377912721	0.4889344787352	0.0621192814140156
2022.73778791081	0.7111239053944	0.0707087635524723	2022.73779678963	0.1841035044753	0.0777748266786749	2022.73779133552	0.4037671328008	0.0620660032059931
2022.73778829152	0.6860495416295	0.0690125166944777	2022.73779729692	0.2043547078692	0.076374970393179	2022.73779231864	0.6903608375903	0.128569520160867
2022.73778917928	0.4444433646001	0.060747421366202	2022.73779761398	0.1410039456021	0.0762753911546125	2022.73779250887	0.5805244028738	0.0613870754472674
2022.73778962316	0.41305037204	0.0676176632365884	2022.73779780446	0.1219837995692	0.0755501503046576	2022.73779257228	0.4908470901867	0.0614729164729919
2022.73779006704	0.2459180245953	0.205303973558192	2022.73779799469	0.2106441939567	0.0758082532601416	2022.73779269911	0.4968154100092	0.0613032393039326
2022.73779057458	0.1779122943743	0.126427854819108	2022.7377980581	0.1797264637528	0.0763784199536307	2022.73779288934	0.5347134880998	0.0609656480776849
2022.73779089164	0.1664274567129	0.0685142703001222	2022.73779831175	0.2623917839866	0.0759255842482174	2022.73779396758	0.3157290635101	0.061531426784045
2022.73779101846	0.239791076535	0.0674803814194811	2022.7377985654	0.209285130606	0.0761015415335533	2022.7377940944	0.3363391552102	0.0613718190002211
2022.7377912721	0.2389941347613	0.0678265622627466	2022.7377991361	0.1888268562058	0.075578563173634	2022.73779434805	0.1953847221272	0.061214494723489
2022.73779133552	0.234439595531	0.0686808094703835	2022.73779970705	0.2729581090072	0.0778812714026647	2022.73779441146	1.2411415558237	0.0617888929359955
2022.73779158916	0.2394893061748	0.0687009686437022	2022.73779989728	0.1846373642342	0.0769976968280821	2022.73779460169	0.3578056158592	0.0628106360040534
2022.73779231864	0.4952105246611	0.0681551015422402	2022.73780088016	0.0894233883316	0.0757246112194718	2022.7377951724	0.287405813451	0.0622759210361405
2022.73779250887	0.3156958825997	0.0682810427779192	2022.73780189499	0.109582792177	0.208606825853869	2022.73779542604	0.394513701878	0.0634179135075853
2022.73779257228	0.3449803569316	0.131671077351286	2022.73780221204	0.1186293765244	0.130821878922066	2022.7377957431	0.3892724468904	0.0620654745050819
2022.73779269911	0.3496590316848	0.0864345289274556	2022.73780246569	0.0911764313723	0.0761863927241239	2022.73779587017	0.4253265181688	0.0617129296983526
2022.73779288934	0.3594726552819	0.0699942311355604	2022.7378025291	0.0858356384952	0.0755265576472246	2022.7377960604	0.4661034439688	0.0620263009653481
2022.73779333322	0.3544674283363	0.0680009879869027	2022.7378030998	0.0323699836609	0.0756234145066979	2022.73779761398	0.5431374477453	0.0611775800153732
2022.73779396758	0.3189169255934	0.0674454222938342	2022.73780348052	0.0220496047693	0.0760005335400879	2022.73779780446	0.4434558210053	0.0611067392443612
2022.7377940944	0.3043027535249	0.0679799028243379	2022.73780367075	0.2292070551554	0.108857184149851	2022.73779799469	0.5721041187701	0.0609851412030226
2022.73779434805	0.2602587769438	0.0679902484573039	2022.73780379757	0.2437243482754	0.108857184149851	2022.73779831175	0.6403853060577	0.0612514258606426
2022.73779441146	0.2818533147796	0.0681814954327888	2022.73780474875	0.2682032313268	0.1087878469635	2022.7377985654	0.5436419251086	0.0611568934760159
2022.73779460169	0.2456627097433	0.149273877000935				2022.7377991361	0.5479976899209	0.0612120424283045
2022.7377951724	0.2995370334274	0.069201815189676				2022.73779989728	0.6360674409805	0.0611493010227187
2022.73779542604	0.2968657035388	0.0694681233625847				2022.73780088016	0.3598136492591	0.0618559495945544
2022.7377957431	0.2128337507016	0.069546000804332				2022.73780221204	0.4213526360255	0.0619864372411239
2022.73779587017	0.2922133946683	0.0684039175002221				2022.73780246569	0.4080928188065	0.0618128044806357
2022.7377960604	0.3016656592642	0.067912808826836				2022.7378025291	0.3581050172916	0.0620596811116486
2022.73779761398	0.4021335021432	0.0683877294553929				2022.73780303639	0.2441154623398	0.0616506642713909
2022.73779780446	0.3214720214361	0.0673670642581344				2022.7378030998	0.3433247965775	0.0611131303812298
2022.73779799469	0.3614599248134	0.0672278610301382				2022.73780348052	0.2993440832982	0.0606951181092557
2022.73779831175	0.3779935220711	0.0672395039980666				2022.73780367075	0.5537532727151	0.17088556777139
2022.7377985654	0.3343567945026	0.0678396402071098				2022.73780379757	0.5210160426986	0.0608272554674392
2022.7377991361	0.3591708337151	0.0683501108044331				2022.73780474875	0.5409121461303	0.0606123357879793
2022.73779951657	0.3696369149245	0.0999492611046384
2022.73779989728	0.4514300767463	0.0868320662652599
2022.73780046798	0.2614400763431	0.0692771458590255
2022.73780088016	0.2703902609275	0.0690053447951091
2022.73780119722	0.2796683033108	0.0685407385622937
2022.73780170475	0.2695835206023	0.195656542520481
2022.73780221204	0.3027232595011	0.0684418148287661
2022.73780246569	0.3169163874342	0.0682678848216508
2022.7378025291	0.2722693787964	0.0672639771707872
2022.73780303639	0.2739772048265	0.173546862447885
2022.7378030998	0.3109548129166	0.143952672903952
2022.73780348052	0.2772944785289	0.0697305184349619
2022.73780367075	0.3245462175597	0.0607333671089097
2022.73780379757	0.2772916944232	0.0865208086248236
2022.73780474875	0.2727089148035	0.0674680995723287
2022.73780497069	0.2755212290791	0.0941250732063861
