# Supplementary material for: Light curves and colours of the ejecta from Dimorphos after the DART impact
Source: Nature. 2023 Mar 1;616(7957):461–4. doi: 10.1038/s41586-023-05852-9 (PMC10115630; doi:10.1038/s41586-023-05852-9)
Supplement: Supplementary file 4 — Source Data Extended Data Table 1 [file 41586_2023_5852_MOESM4_ESM.csv]

Observer Initials	Observation start time (UTC)	Duration (min)	Location	Exposure time (s)	# Frames	PSF FWHM (arcsec)
P. Huet	2022 Sep 26 23:09:49	10	Le Tampon, Réunion	1	596	7.0 ± 0.4
B. P.	2022 Sep 26 22:54:32	40	L’Étang-Salé, Réunion	4	624	6.3 ± 2.0
M. L.	2022 Sep 26 23:10:45	10	Saint Paul, Réunion	1	597	5.9 ± 0.4
M. P.	2022 Sep 27 08:10:07	50	Austin, TX, USA	4	759	18.0 ± 2.0
S. W	2022 Sep 27 09:04:06	10	Raleigh, NC, USA	4	103	5.9 ± 0.2
D. A. R.	2022 Sep 27 11:39:57	80	Warners Bay, New South Wales, Australia	4	1059	5.6 ± 0.2
M. P.	2022 Sep 29 08:03:06	40	Austin, TX, USA	4	568	10.3 ± 2.5
J. R.	2022 Sep 28 08:47:46	180	Athens, GA, USA	4	1243	13.6 ± 0.4
M. R.	2022 Sep 29 10:08:40	40	Cudahy, WI, USA	4	193	9.3 ± 0.4
M. S.	2022 Sep 29 18:20:08	90	Shimoishii, Japan	4	1279	8.6 ± 0.3
T. G.	2022 Sep 30 17:30:08	80	Nagahama, Japan	4	1231	3.9 ± 0.6
K. F.	2022 Sep 30 17:55:15	110	Nagakunidai, Japan	4	1557	6.0 ± 0.4
J-P. T.	2022 Sep 30 22:36:44	6	Seychelles	4	95	4.4 ± 0.7
T. G.	2022 Oct 01 16:55:38	120	Nagahama, Japan	4	1217	6.8 ± 0.4
K. F.	2022 Oct 01 17:25:11	80	Nagakunidai, Japan	4	866	6.3 ± 0.4
R. K.	2022 Oct 03 15:58:01	90	Kajiki Aira, Japan	4	578	4.1 ± 0.6
W-C. Y.	2022 Oct 03 16:20:05	220	Hong Kong	4	1345	3.7 ± 0.5
J. R.	2022 Oct 14 08:54:15	30	Athens, GA, USA	4	425	13.4 ± 1.5
J. R.	2022 Oct 15 07:54:53	30	Athens, GA, USA	4	468	5.7 ± 0.3
B. G.	2022 Oct 17 03:29:54	110	Épron, France	4	1425	5.2 ± 0.5
J. R.	2022 Oct 18 09:03:07	30	Athens, GA, USA	4	176	5.1 ± 0.5
K. F.	2022 Oct 20 19:01:10	40	Nagakunidai, Japan	4	561	6.8 ± 1.0
P. Huth	2022 Oct 20 08:38:31	130	Leechburg, PA, USA	4	1871	7.3 ± 0.8
J. R.	2022 Oct 22 06:32:53	30	Athens, GA, USA	4	469	5.4 ± 0.5
J. R.	2022 Oct 23 09:52:59	30	Athens, GA, USA	4	469	4.2 ± 0.4
D. A. R.	2022 Oct 25 17:25:51	40	Warners Bay, New South Wales, Australia	4	457	5.9 ± 0.2
T. G.	2022 Oct 26 17:51:37	30	Nagahama, Japan	4	481	4.9 ± 0.2
K. F.	2022 Oct 26 18:28:15	40	Nagakunidai, Japan	4	658	5.9 ± 0.4
M .M.	2022 Oct 30 06:45:23	130	Oklahoma City, OK, USA	4	1869	5.7 ± 0.6
